# Supplementary material for: Crystal structure of a layered phosphate molybdate K2Gd(PO4)(MoO4)
Source: Acta Crystallogr E Crystallogr Commun. 2024 Jan 5;80(Pt 2):117–9. doi: 10.1107/S2056989023011106 (PMC10848991; doi:10.1107/S2056989023011106)
Supplement: Supplementary file 1 [file e-80-00117-sup1.cif]

##############################################################################
#                                                                            #
# This CIF contains the data in a paper accepted for publication in          #
# Acta Crystallographica Section E. It conforms to the requirements of       #
# Notes for Authors for Acta Crystallographica Section E, and has been       #
# peer reviewed under the auspices of the IUCr Commission on Journals.       #
#                                                                            #
# Full details of the Crystallographic Information File format               #
# are given in the paper "The Crystallographic Information File (CIF):       #
# a New Standard Archive File for Crystallography" by S. R. Hall, F. H.      #
# Allen and I. D. Brown [Acta Cryst. (1991), A47, 655-685].                  #
#                                                                            #
# The current version of the core CIF dictionary is obtainable from          #
# ftp://ftp.iucr.org/pub/cif_core.dic.                                       #
#                                                                            #
# Software is freely available for graphical display of the structure(s)     #
# in this CIF. For information consult the CIF software page                 #
# http://www.iucr.org/resources/cif/software.                                #
#                                                                            #
# This file may be used for bona fide research purposes within the           #
# scientific community so long as proper attribution is given to the journal # 
# article from which it was obtained.                                        #
#                                                                            #
##############################################################################
data_I
_audit_creation_method
;
Olex2 1.5
(compiled 2023.08.24 svn.re1ec1418 for OlexSys, GUI /home/sc/Desktop/e/newcifssvn.r6817)
;
_journal_date_recd_electronic     2023-11-22
_journal_date_accepted     2023-12-27
_journal_name_full     'Acta Crystallographica, Section E'
_journal_year     2024
_journal_volume     80
_journal_issue      2
_journal_page_first     0
_journal_page_last     0
_journal_paper_category     GI
_journal_paper_doi     10.1107/S2056989023011106
_journal_coeditor_code     OI2002
_publ_contact_author_name     'Kateryna Terebilenko'
_publ_contact_author_address
;
Taras Shevchenko National University of Kyiv, Volodymyrska St. 64, Kyiv 01601, Ukraine
;
_publ_contact_author_email     kateryna_terebilenko@knu.ua
_publ_contact_author_fax     ?
_publ_contact_author_phone     '+380937597363'
_publ_section_title
;
Crystal structure of a layered phosphate molybdate K~2~Gd(PO~4~)(MoO~4~)
;
loop_
    _publ_author_name
    _publ_author_footnote
    _publ_author_address
    'Zozulia, Valeriia' .
;
Taras Shevchenko National University of Kyiv, Volodymyrska St. 64,
Kyiv 01601,Ukraine
;
    'Terebilenko, Kateryna' .
;
Taras Shevchenko National University of Kyiv, Volodymyrska St. 64,
Kyiv 01601,Ukraine
;
    'Voinalovych, Artem' .
;
Taras Shevchenko National University of Kyiv, Volodymyrska St. 64,
Kyiv 01601,Ukraine
;
    'Potaskalov, Vadim' .
;
Department of General and Inorganic Chemistry,
National Technical University of Ukraine "Igor Sikorsky Kyiv Polytechnic \
Institute", 37 Prospect Beresteiskyi,
03056 Kyiv,
Ukraine
;
    'Slobodyanik, Mykola' .
;
Taras Shevchenko National University of Kyiv, Volodymyrska St. 64,
Kyiv 01601,Ukraine
;
_publ_section_synopsis
;
Dipotassium gadolinium(III) phosphate(V) molybdate(VI), synthesized from a
high-temperature melt starting from GdF~3~ as a source of gadolinium, has a
structure that is isotypic with other
<i>M</i>^I^~2~<i>M</i>^III^(<i>M</i>^VI^O~4~)(PO~4~) compounds, where
<i>M</i>^I^ = Na, K or Cs, and <i>M</i>^III^ = rare-earth cation, <i>M</i>^VI^
= Mo or W. The three-dimensional framework is built up from
[Gd(PO~4~)(MoO~4~)] anionic sheets, which are organized by adhesion of
[GdPO~4~] layers and [MoO~4~] tetrahedra stacked above and below of these
layers, and the interstitial space is occupied by K cations having eightfold
oxygen coordination.
;
_chemical_name_systematic
;
Dipotassium gadolinium(III) phosphate(V) molybdate(VI)
;
_chemical_name_common     ?
_chemical_formula_moiety     'Gd K2 Mo O8 P'
_chemical_formula_sum     'Gd K2 Mo O8 P'
_chemical_formula_iupac     'K2 Gd (P O4) (Mo O4)'
_chemical_formula_weight     490.36
_chemical_melting_point     ?
_space_group_crystal_system     orthorhombic
_space_group_name_H-M_alt     'I b c a'
_space_group_name_Hall     '-I 2b 2c'
loop_
    _space_group_symop_operation_xyz
    'x, y, z'
    '-x+1/2, -y, z+1/2'
    '-x, y+1/2, -z+1/2'
    'x+1/2, -y+1/2, -z'
    'x+1/2, y+1/2, z+1/2'
    '-x+1, -y+1/2, z+1'
    '-x+1/2, y+1, -z+1'
    'x+1, -y+1, -z+1/2'
    '-x, -y, -z'
    'x-1/2, y, -z-1/2'
    'x, -y-1/2, z-1/2'
    '-x-1/2, y-1/2, z'
    '-x+1/2, -y+1/2, -z+1/2'
    'x, y+1/2, -z'
    'x+1/2, -y, z'
    '-x, y, z+1/2'
_cell_length_a     6.9527(2)
_cell_length_b     19.7112(6)
_cell_length_c     12.2466(3)
_cell_angle_alpha     90
_cell_angle_beta     90
_cell_angle_gamma     90
_cell_volume     1678.35(8)
_cell_formula_units_Z     8
_cell_measurement_reflns_used     4624
_cell_measurement_theta_min     3.3170
_cell_measurement_theta_max     30.0210
_cell_measurement_temperature     200.00(10)
_exptl_crystal_description     plate
_exptl_crystal_colour     'clear light colourless'
_exptl_crystal_size_max     0.101
_exptl_crystal_size_mid     0.076
_exptl_crystal_size_min     0.017
_exptl_crystal_density_diffrn     3.881
_exptl_crystal_density_meas     ?
_exptl_crystal_density_method     ?
_exptl_crystal_F_000     1784
loop_
    _exptl_crystal_face_index_h
    _exptl_crystal_face_index_k
    _exptl_crystal_face_index_l
    _exptl_crystal_face_perp_dist
    -2 1 -1 0.0367
    2 -1 1 0.0388
    0 -1 2 0.0334
    0 1 -2 0.0343
    0 -1 0 0.0071
    0 1 0 0.0100
_exptl_absorpt_coefficient_mu     10.520
_exptl_absorpt_correction_type     gaussian
_exptl_absorpt_process_details
;
(CrysAlisPro; Rigaku OD, 2020)
;
_exptl_absorpt_correction_T_min     0.422
_exptl_absorpt_correction_T_max     1.000
_diffrn_ambient_temperature     200.00(10)
_diffrn_source     'micro-focus sealed X-ray tube'
_diffrn_radiation_type     'Mo K\a'
_diffrn_radiation_wavelength     0.71073
_diffrn_radiation_monochromator     mirror
_diffrn_measurement_device_type     'XtaLAB Synergy, Dualflex, HyPix'
_diffrn_measurement_device     'four-circle diffractometer'
_diffrn_measurement_method     '\w scans'
_diffrn_detector     'Hybrid Pixel Array Detector'
_diffrn_detector_area_resol_mean     10
_diffrn_reflns_number     6547
_diffrn_reflns_av_R_equivalents     0.0260
_diffrn_reflns_av_unetI/netI     0.0194
_diffrn_reflns_theta_min     3.327
_diffrn_reflns_theta_max     30.178
_diffrn_reflns_theta_full     25.242
_diffrn_measured_fraction_theta_max     0.867
_diffrn_measured_fraction_theta_full     0.997
_diffrn_reflns_limit_h_min     -8
_diffrn_reflns_limit_h_max     8
_diffrn_reflns_limit_k_min     -26
_diffrn_reflns_limit_k_max     26
_diffrn_reflns_limit_l_min     -16
_diffrn_reflns_limit_l_max     16
_diffrn_radiation_probe     x-ray
_refine_special_details     ?
_reflns_number_total     1079
_reflns_number_gt     999
_reflns_threshold_expression     'I > 2\s(I)'
_refine_ls_structure_factor_coef     Fsqd
_refine_ls_matrix_type     full
_refine_ls_R_factor_all     0.0191
_refine_ls_R_factor_gt     0.0170
_refine_ls_wR_factor_gt     0.0443
_refine_ls_wR_factor_ref     0.0452
_refine_ls_goodness_of_fit_ref     1.132
_refine_ls_restrained_S_all     1.132
_refine_ls_number_reflns     1079
_refine_ls_number_parameters     61
_refine_ls_number_restraints     0
_refine_ls_hydrogen_treatment     undef
_refine_ls_weighting_scheme     calc
_refine_ls_weighting_details
              'w=1/[\s^2^(Fo^2^)+(0.0204P)^2^+6.0211P] where P=(Fo^2^+2Fc^2^)/3'
_atom_sites_solution_hydrogens     .
_atom_sites_solution_primary     dual
_atom_sites_solution_secondary     difmap
_refine_ls_shift/su_max     0.000
_refine_ls_shift/su_mean     0.000
_refine_diff_density_max     1.533
_refine_diff_density_min     -0.642
_refine_ls_extinction_method     none
_refine_ls_extinction_coef     .
loop_
    _atom_type_symbol
    _atom_type_description
    _atom_type_scat_dispersion_real
    _atom_type_scat_dispersion_imag
    _atom_type_scat_source
    'Gd' 'Gd' -0.1653 3.9035
                         'International Tables Vol C Tables 4.2.6.8 and 6.1.1.4'
    'K' 'K' 0.2009 0.2494
                         'International Tables Vol C Tables 4.2.6.8 and 6.1.1.4'
    'Mo' 'Mo' -1.6832 0.6857
                         'International Tables Vol C Tables 4.2.6.8 and 6.1.1.4'
    'O' 'O' 0.0106 0.0060
                         'International Tables Vol C Tables 4.2.6.8 and 6.1.1.4'
    'P' 'P' 0.1023 0.0942
                         'International Tables Vol C Tables 4.2.6.8 and 6.1.1.4'
_computing_data_collection
;
CrysAlisPro 1.171.41.93a (Rigaku OD, 2020)
;
_computing_cell_refinement
;
CrysAlisPro 1.171.41.93a (Rigaku OD, 2020)
;
_computing_data_reduction
;
CrysAlisPro 1.171.41.93a (Rigaku OD, 2020)
;
_computing_structure_solution
;
<i>SHELXT2018/2</i> (Sheldrick, 2015a)
;
_computing_structure_refinement
;
<i>SHELXL2018/3</i> (Sheldrick, 2015b)
;
_computing_molecular_graphics
;
Olex2 1.5 (Dolomanov <i>et al.</i>,  2009)
;
_computing_publication_material
;
Olex2 1.5 (Dolomanov <i>et al.</i>,  2009)
;
loop_
    _atom_site_type_symbol
    _atom_site_label
    _atom_site_fract_x
    _atom_site_fract_y
    _atom_site_fract_z
    _atom_site_U_iso_or_equiv
    _atom_site_adp_type
    _atom_site_calc_flag
    _atom_site_occupancy
    _atom_site_disorder_assembly
    _atom_site_disorder_group
    Gd Gd1 1.000000 0.250000 0.42488(2) 0.00554(8) Uani d 1 . .
    Mo Mo1 0.750000 0.41682(2) 0.500000 0.00954(10) Uani d 1 . .
    K K1 0.71711(11) 0.09429(4) 0.32974(5) 0.01672(16) Uani d 1 . .
    P P1 0.500000 0.250000 0.32047(8) 0.0060(2) Uani d 1 . .
    O O1 0.6709(3) 0.24105(10) 0.40045(17) 0.0095(4) Uani d 1 . .
    O O2 0.4787(3) 0.18814(11) 0.24608(17) 0.0094(4) Uani d 1 . .
    O O3 0.9564(3) 0.36581(11) 0.47067(18) 0.0139(4) Uani d 1 . .
    O O4 0.8056(4) 0.46677(12) 0.61376(19) 0.0204(5) Uani d 1 . .
loop_
    _atom_site_aniso_label
    _atom_site_aniso_U_11
    _atom_site_aniso_U_22
    _atom_site_aniso_U_33
    _atom_site_aniso_U_12
    _atom_site_aniso_U_13
    _atom_site_aniso_U_23
    Gd1 0.00341(13) 0.00828(12) 0.00493(11) -0.00007(6) 0.000 0.000
    Mo1 0.0102(2) 0.00749(16) 0.01089(17) 0.000 0.00090(13) 0.000
    K1 0.0158(4) 0.0130(3) 0.0213(3) 0.0014(3) -0.0007(3) 0.0027(2)
    P1 0.0038(6) 0.0093(5) 0.0047(5) 0.0000(3) 0.000 0.000
    O1 0.0037(11) 0.0172(10) 0.0076(9) 0.0001(8) 0.0006(8) 0.0003(8)
    O2 0.0101(11) 0.0110(10) 0.0070(9) -0.0009(8) -0.0016(7) -0.0012(8)
    O3 0.0129(11) 0.0111(10) 0.0178(11) -0.0004(9) 0.0034(9) -0.0019(9)
    O4 0.0209(13) 0.0177(11) 0.0226(12) 0.0014(10) -0.0022(10) -0.0108(10)
_geom_special_details
;
 All esds (except the esd in the dihedral angle between two l.s. planes)
 are estimated using the full covariance matrix.  The cell esds are taken
 into account individually in the estimation of esds in distances, angles
 and torsion angles; correlations between esds in cell parameters are only
 used when they are defined by crystal symmetry.  An approximate (isotropic)
 treatment of cell esds is used for estimating esds involving l.s. planes.
;
loop_
    _geom_bond_atom_site_label_1
    _geom_bond_atom_site_label_2
    _geom_bond_site_symmetry_2
    _geom_bond_distance
    _geom_bond_publ_flag
    Gd1 O1 . 2.314(2) ?
    Gd1 O1 6_654 2.314(2) ?
    Gd1 O1 7_645 2.453(2) ?
    Gd1 O1 4_556 2.453(2) ?
    Gd1 O2 10_656 2.427(2) ?
    Gd1 O2 13_655 2.427(2) ?
    Gd1 O3 . 2.370(2) ?
    Gd1 O3 6_654 2.370(2) ?
    Mo1 O3 7_645 1.788(2) ?
    Mo1 O3 . 1.788(2) ?
    Mo1 O4 . 1.749(2) ?
    Mo1 O4 7_645 1.749(2) ?
    K1 O1 . 3.037(2) ?
    K1 O2 . 2.687(2) ?
    K1 O2 10_656 2.755(2) ?
    K1 O3 6_654 2.958(2) ?
    K1 O3 4_456 3.143(2) ?
    K1 O4 11_565 2.970(3) ?
    K1 O4 14_546 2.679(2) ?
    K1 O4 4_456 3.180(3) ?
    P1 O1 . 1.550(2) ?
    P1 O1 6_554 1.550(2) ?
    P1 O2 6_554 1.529(2) ?
    P1 O2 . 1.529(2) ?
loop_
    _geom_angle_atom_site_label_1
    _geom_angle_atom_site_label_2
    _geom_angle_atom_site_label_3
    _geom_angle_site_symmetry_1
    _geom_angle_site_symmetry_3
    _geom_angle
    _geom_angle_publ_flag
    O1 Gd1 O1 . 4_556 126.66(6) ?
    O1 Gd1 O1 6_654 4_556 68.18(8) ?
    O1 Gd1 O1 . 6_654 165.14(10) ?
    O1 Gd1 O1 4_556 7_645 58.64(10) ?
    O1 Gd1 O1 6_654 7_645 126.66(6) ?
    O1 Gd1 O1 . 7_645 68.18(8) ?
    O1 Gd1 O2 6_654 13_655 77.86(7) ?
    O1 Gd1 O2 . 10_656 77.86(7) ?
    O1 Gd1 O2 6_654 10_656 89.27(7) ?
    O1 Gd1 O2 . 13_655 89.27(7) ?
    O1 Gd1 O3 . . 88.71(8) ?
    O1 Gd1 O3 6_654 . 94.81(8) ?
    O1 Gd1 O3 6_654 6_654 88.71(8) ?
    O1 Gd1 O3 . 6_654 94.81(8) ?
    O2 Gd1 O1 13_655 7_645 144.86(7) ?
    O2 Gd1 O1 13_655 4_556 133.34(7) ?
    O2 Gd1 O1 10_656 4_556 144.86(7) ?
    O2 Gd1 O1 10_656 7_645 133.34(7) ?
    O2 Gd1 O2 10_656 13_655 60.80(10) ?
    O3 Gd1 O1 6_654 7_645 77.67(7) ?
    O3 Gd1 O1 . 4_556 77.67(7) ?
    O3 Gd1 O1 6_654 4_556 78.52(7) ?
    O3 Gd1 O1 . 7_645 78.52(7) ?
    O3 Gd1 O2 . 13_655 74.22(7) ?
    O3 Gd1 O2 6_654 10_656 74.22(7) ?
    O3 Gd1 O2 6_654 13_655 132.85(7) ?
    O3 Gd1 O2 . 10_656 132.85(7) ?
    O3 Gd1 O3 6_654 . 152.63(11) ?
    O3 Mo1 O3 . 7_645 111.59(14) ?
    O4 Mo1 O3 . . 107.39(11) ?
    O4 Mo1 O3 . 7_645 109.51(11) ?
    O4 Mo1 O3 7_645 . 109.50(11) ?
    O4 Mo1 O3 7_645 7_645 107.39(11) ?
    O4 Mo1 O4 7_645 . 111.50(16) ?
    O1 K1 O3 . 4_456 58.59(6) ?
    O1 K1 O4 . 4_456 101.73(6) ?
    O2 K1 O2 . 10_656 79.43(6) ?
    O2 K1 O3 10_656 6_654 60.76(6) ?
    O2 K1 O3 10_656 4_456 118.34(6) ?
    O2 K1 O3 . 4_456 76.61(6) ?
    O2 K1 O3 . 6_654 120.86(7) ?
    O2 K1 O4 . 4_456 77.78(6) ?
    O2 K1 O4 10_656 4_456 157.11(7) ?
    O2 K1 O4 10_656 11_565 80.51(7) ?
    O2 K1 O4 . 11_565 93.86(7) ?
    O3 K1 O1 6_654 . 70.21(6) ?
    O3 K1 O3 6_654 4_456 85.55(7) ?
    O3 K1 O4 4_456 4_456 53.60(6) ?
    O3 K1 O4 6_654 11_565 117.92(7) ?
    O3 K1 O4 6_654 4_456 131.61(7) ?
    O4 K1 O1 11_565 . 131.43(6) ?
    O4 K1 O1 14_546 . 147.62(7) ?
    O4 K1 O2 14_546 10_656 124.43(7) ?
    O4 K1 O2 14_546 . 152.41(7) ?
    O4 K1 O3 14_546 4_456 99.58(7) ?
    O4 K1 O3 14_546 6_654 85.55(7) ?
    O4 K1 O3 11_565 4_456 155.97(7) ?
    O4 K1 O4 11_565 4_456 103.12(7) ?
    O4 K1 O4 14_546 11_565 78.60(7) ?
    O4 K1 O4 14_546 4_456 78.20(5) ?
    O1 P1 O1 6_554 . 101.63(17) ?
    O2 P1 O1 . . 111.11(11) ?
    O2 P1 O1 6_554 6_554 111.11(11) ?
    O2 P1 O1 . 6_554 113.12(11) ?
    O2 P1 O1 6_554 . 113.12(11) ?
    O2 P1 O2 6_554 . 106.87(17) ?
loop_
    _geom_torsion_atom_site_label_1
    _geom_torsion_atom_site_label_2
    _geom_torsion_atom_site_label_3
    _geom_torsion_atom_site_label_4
    _geom_torsion_site_symmetry_1
    _geom_torsion_site_symmetry_2
    _geom_torsion_site_symmetry_3
    _geom_torsion_site_symmetry_4
    _geom_torsion
    _geom_torsion_publ_flag
    O1 P1 O1 Gd1 6_554 . . . -156.6(3) ?
    O1 P1 O1 Gd1 6_554 . . 7_645 -0.0010(10)
                                           ?
    O1 P1 O1 K1 6_554 . . . 112.05(8) ?
    O1 P1 O1 P1 6_554 . . 6_554 0E1(10)
                                       ?
    O1 P1 O2 Gd1 . . . 13_655 -123.85(10) ?
    O1 P1 O2 Gd1 6_554 . . 13_655 122.59(11) ?
    O1 P1 O2 K1 6_554 . . 10_556 15.7(2) ?
    O1 P1 O2 K1 . . . 10_556 129.30(18) ?
    O1 P1 O2 K1 6_554 . . . -103.53(11) ?
    O1 P1 O2 K1 . . . . 10.03(14) ?
    O1 P1 O2 P1 . . . 6_554 0E1(8)
                                  ?
    O1 P1 O2 P1 6_554 . . 6_554 0E1(10)
                                       ?
    O2 P1 O1 Gd1 . . . 7_645 -120.61(11) ?
    O2 P1 O1 Gd1 6_554 . . . -37.5(3) ?
    O2 P1 O1 Gd1 6_554 . . 7_645 119.18(11) ?
    O2 P1 O1 Gd1 . . . . 82.7(2) ?
    O2 P1 O1 K1 6_554 . . . -128.76(10) ?
    O2 P1 O1 K1 . . . . -8.56(12) ?
    O2 P1 O1 P1 . . . 6_554 0E1(10)
                                   ?
    O2 P1 O1 P1 6_554 . . 6_554 0E1(2)
                                      ?
    O2 P1 O2 Gd1 6_554 . . 13_655 0.000000 ?
    O2 P1 O2 K1 6_554 . . . 133.88(11) ?
    O2 P1 O2 K1 6_554 . . 10_556 -106.9(2) ?
    O2 P1 O2 P1 6_554 . . 6_554 0E1(10)
                                       ?
    O3 Mo1 O3 Gd1 7_645 . . . 15.95(10) ?
    O3 Mo1 O3 K1 7_645 . . 4_556 -114.91(9) ?
    O3 Mo1 O3 K1 7_645 . . 6_654 152.13(15) ?
    O3 Mo1 O4 K1 7_645 . . 11_566 32.18(14) ?
    O3 Mo1 O4 K1 . . . 14_556 143.40(15) ?
    O3 Mo1 O4 K1 7_645 . . 14_556 -95.27(17) ?
    O3 Mo1 O4 K1 . . . 11_566 -89.15(12) ?
    O3 Mo1 O4 K1 7_645 . . 4_556 116.29(10) ?
    O3 Mo1 O4 K1 . . . 4_556 -5.05(11) ?
    O4 Mo1 O3 Gd1 7_645 . . . -102.81(16) ?
    O4 Mo1 O3 Gd1 . . . . 135.96(16) ?
    O4 Mo1 O3 K1 . . . 6_654 -87.85(14) ?
    O4 Mo1 O3 K1 7_645 . . 4_556 126.33(10) ?
    O4 Mo1 O3 K1 7_645 . . 6_654 33.37(16) ?
    O4 Mo1 O3 K1 . . . 4_556 5.11(11) ?
    O4 Mo1 O4 K1 7_645 . . 11_566 150.89(14) ?
    O4 Mo1 O4 K1 7_645 . . 4_556 -125.01(10) ?
    O4 Mo1 O4 K1 7_645 . . 14_556 23.44(10) ?
_shelx_space_group_comment
;
The symmetry employed for this shelxl refinement is uniquely defined
by the following loop, which should always be used as a source of
symmetry information in preference to the above space-group names.
They are only intended as comments.
;
_shelx_estimated_absorpt_T_min     0.416
_shelx_estimated_absorpt_T_max     0.841
_shelx_hkl_file
;
   0   0   2 1813.11   49.34
   0   0   2 1805.24   49.41
   0   0   4    1.77    0.48
   0   0   4    2.57    0.63
   0   0  -4    2.34    0.71
   0   0   6   25.86    1.59
   0   0   6   18.89    1.42
   0   0  -6   24.47    1.68
   0   0   8  173.25    6.30
   0   0  -8  173.93    6.38
   0   0  10  265.14    9.26
   0   0 -10  269.24    9.18
   0   0  12 2434.80   63.37
   0   0  12 2440.01   67.81
   0   0  14  280.32   13.17
   0   0  14  268.68   10.04
   0   1   3    0.42    0.38
   0  -1   3    0.20    0.30
   0   1   3    0.66    0.60
   0   1  -3   -0.04    0.46
   0  -1  -3    0.41    0.42
   0  -1  -3    1.06    0.82
   0   1  -5    0.33    0.50
   0  -1   5    0.05    0.39
   0  -1  -5    0.12    0.78
   0   1   5    0.42    0.46
   0  -1   5    0.22    0.42
   0   1   5    0.18    0.65
   0   1  -7    0.53    0.61
   0   1   7   -0.89    0.57
   0  -1  -7    0.13    0.74
   0  -1   7    0.21    0.50
   0   1   7   -0.22    0.70
   0   1  -9   -0.21    0.66
   0  -1   9    0.37    0.96
   0  -1  -9    0.30    0.75
   0   1   9   -0.51    0.71
   0  -1   9   -0.40    0.66
   0  -1  11    0.48    0.87
   0  -1  11   -0.46    1.44
   0   1  11    2.69    1.64
   0  -1  11    0.39    0.38
   0   1  11    0.62    0.86
   0  -1  13   -0.57    1.07
   0   1  13   -0.18    1.08
   0  -1  13    0.51    1.79
   0   1  13    1.28    1.45
   0   1  15    0.47    1.70
   0  -1  15    1.08    1.27
   0  -1  15    0.54    1.84
   0   2  -2   52.38    2.68
   0   2   2   54.49    2.47
   0   2   4  269.01    8.16
   0   2   4  283.47    8.79
   0   2  -4  261.41    7.74
   0  -2  -4  264.23    9.06
   0  -2  -4  280.46    8.15
   0   2   6 3297.33   91.37
   0  -2  -6 3202.15   91.59
   0   2   6 3355.17   90.71
   0  -2  -6 3301.96   90.65
   0   2  -6 3326.67   90.29
   0  -2  -8 1446.61   40.63
   0   2  -8 1408.41   39.22
   0  -2   8 1374.20   43.02
   0   2   8 1401.38   39.77
   0  -2   8 1370.80   39.86
   0   2   8 1424.29   40.14
   0   2  10   39.91    3.69
   0  -2 -10   36.15    2.74
   0   2  10   34.57    2.31
   0  -2  10   35.29    2.41
   0   2  12  370.32   15.06
   0  -2  12  380.02   16.84
   0   2  12  378.20   12.71
   0  -2  12  388.14   12.90
   0  -2  14  132.04    9.08
   0   2  14  125.69    7.80
   0  -2  14  136.09    6.23
   0  -2  16    8.04    1.90
   0  -2  16    7.83    2.75
   0  -3  -1    0.08    0.64
   0  -3   1   -0.07    0.35
   0   3   3    0.22    0.94
   0  -3  -3   -0.05    0.46
   0   3  -3    0.05    0.24
   0   3  -3    0.16    0.70
   0  -3  -5    0.31    0.88
   0   3   5    0.26    0.85
   0  -3  -5   -0.28    0.56
   0   3   7   -0.10    0.54
   0  -3  -7    1.05    0.89
   0  -3   7    0.07    0.34
   0  -3  -7    0.19    0.56
   0   3   7   -0.15    0.84
   0  -3  -7    0.24    0.35
   0  -3  -9   -0.20    0.93
   0   3   9   -0.32    0.89
   0  -3   9   -0.42    0.70
   0   3   9    0.13    0.70
   0  -3  11    0.68    0.91
   0  -3 -11    0.63    1.15
   0   3  11    1.25    1.27
   0   3  13   -0.35    1.36
   0  -3  13   -0.58    1.68
   0  -3  13    0.40    1.06
   0  -3  15   31.20    4.65
   0  -3  15   -1.56    1.38
   0  -4   0 1087.25   30.12
   0   4   0 1064.42   29.56
   0   4  -2  124.52    4.14
   0   4  -2  134.02    4.05
   0  -4  -2  127.57    5.08
   0   4  -2  124.93    5.37
   0   4   4 1647.16   47.12
   0  -4  -4 1696.92   45.88
   0   4  -4 1693.50   48.29
   0   4  -4 1641.94   45.39
   0  -4  -6 4271.00  115.02
   0  -4  -6 3946.80  116.46
   0  -4   6 4228.61  115.69
   0   4   6 4246.70  116.23
   0  -4  -6 4241.52  115.65
   0  -4   8  952.79   28.45
   0  -4  -8 1004.52   30.40
   0  -4  -8  998.55   28.41
   0   4   8 1048.04   30.02
   0  -4   8 1064.59   32.81
   0  -4  -8 1045.35   28.91
   0   4  10   10.44    1.86
   0   4  10   11.08    1.69
   0  -4  10    9.36    1.41
   0  -4 -10    8.86    1.76
   0  -4  12  169.85   10.76
   0  -4 -12  175.53    7.82
   0   4  12  184.91    8.48
   0  -4  12  176.46    7.29
   0  -4  14  198.97    8.24
   0  -4  14  201.11   12.13
   0  -4  16   21.18    2.56
   0  -4  16   22.57    4.49
   0   5  -1   -0.05    0.55
   0   5  -1   -0.07    0.69
   0  -5  -1    0.78    0.79
   0  -5   1    0.89    0.61
   0   5  -3    0.05    0.36
   0   5   3   -0.15    1.13
   0   5  -3    0.25    0.31
   0   5  -3    1.02    0.87
   0  -5  -5   -0.23    0.63
   0  -5  -5   -0.19    1.02
   0   5  -5   -0.54    0.89
   0   5   5   -0.34    0.98
   0  -5   7   -0.46    0.56
   0   5   7    0.38    1.06
   0  -5  -7   -0.46    0.59
   0   5   7    0.14    0.62
   0  -5  -7    0.21    0.95
   0  -5  -7    0.49    0.66
   0  -5   9   -0.20    0.54
   0  -5  -9    0.09    0.51
   0   5   9   -0.61    1.18
   0  -5  -9   -0.59    0.93
   0  -5  -9    0.25    1.18
   0   5   9    0.39    0.78
   0  -5 -11    1.57    1.30
   0  -5  11    1.09    0.97
   0   5  11    1.70    1.17
   0  -5  13    0.21    1.07
   0   5  13    0.29    1.23
   0  -5  13   -0.66    1.91
   0  -5  15   -0.71    2.14
   0  -5  15    0.27    1.70
   0  -5  15    0.70    1.26
   0   6   0 9999.00  268.31
   0   6   0 9727.51  269.21
   0  -6   0 9862.59  269.10
   0  -6  -2 1753.63   49.09
   0  -6   2 1715.62   47.84
   0   6  -2 1739.06   47.90
   0   6  -4  131.65    6.47
   0   6   4  122.79    5.57
   0   6  -4  118.29    4.06
   0  -6  -6   54.62    3.56
   0   6   6   57.31    3.64
   0   6  -6   54.09    4.34
   0   6   6   45.62    2.30
   0  -6  -6   52.30    2.52
   0  -6  -8  680.62   21.12
   0  -6  -8  692.22   20.25
   0   6   8  687.44   21.82
   0  -6   8  696.40   21.22
   0  -6   8  711.21   24.15
   0   6   8  669.32   20.56
   0  -6  -8  669.35   22.15
   0   6  10  412.43   13.60
   0  -6 -10  419.91   12.27
   0  -6  10  344.09   11.54
   0  -6 -10  344.99   11.41
   0   6  10  384.99   12.84
   0  -6 -10  395.77   14.06
   0  -6  12 1953.84   63.50
   0   6  12 2012.06   57.99
   0  -6  12 2020.40   57.40
   0  -6 -12 2007.97   58.79
   0  -6  14  656.59   21.09
   0  -6  14  658.55   20.81
   0  -6  16  227.61    9.42
   0   7  -1    0.07    0.59
   0  -7   1   -0.07    0.58
   0  -7  -1    0.88    0.54
   0   7  -1    0.52    0.81
   0  -7  -1    0.82    0.82
   0  -7   1   -0.10    0.63
   0   7  -3   -0.12    0.52
   0   7  -3   -0.35    0.54
   0  -7  -3    0.36    0.99
   0   7  -3   -0.51    0.87
   0   7  -5   -0.64    1.20
   0   7  -5    0.56    0.44
   0   7   5   -0.61    1.16
   0  -7  -7    0.24    1.14
   0  -7   7   -0.35    1.71
   0   7   7    1.23    0.50
   0   7  -7   -1.60    1.41
   0   7   7   -0.23    1.26
   0  -7  -7   -0.42    0.72
   0  -7  -9   -0.57    1.29
   0   7   9   -0.14    0.70
   0   7   9   -0.25    1.27
   0  -7  -9    0.19    0.73
   0  -7   9    0.20    0.73
   0  -7  -9   -0.49    0.84
   0  -7 -11   -0.94    1.42
   0  -7 -11   -0.43    0.49
   0   7  11    0.19    0.88
   0  -7  13   -0.93    1.55
   0  -7  13   -0.89    1.09
   0  -7  13   -1.42    1.71
   0  -7  15    0.79    2.28
   0  -7  15   -1.42    1.90
   0  -7  15    0.74    1.40
   0   8   0 1951.42   53.79
   0  -8   0 1897.85   54.70
   0   8   0 2019.86   55.02
   0  -8  -2  661.49   18.96
   0   8  -2  693.65   19.48
   0  -8   2  644.99   19.12
   0  -8   2  639.79   19.40
   0  -8  -2  686.94   20.52
   0   8  -4 1035.14   29.45
   0   8  -4 1033.81   28.86
   0   8  -4 1066.05   32.82
   0   8  -6 1103.94   30.73
   0   8   6 1090.43   33.24
   0  -8  -6 1096.36   31.30
   0  -8   6 1077.70   31.60
   0   8  -6 1113.60   35.42
   0  -8  -6 1126.39   33.40
   0  -8  -8 1868.47   53.49
   0   8   8 1790.94   50.62
   0  -8  -8 1818.00   53.71
   0  -8   8 1931.92   53.72
   0   8  -8 1925.17   56.76
   0  -8  -8 1820.97   51.24
   0   8   8 1782.40   53.46
   0  -8 -10    0.27    0.90
   0  -8 -10    0.21    0.86
   0  -8 -10    0.93    1.50
   0  -8  10    1.30    0.84
   0   8  10    0.39    0.66
   0  -8  12  193.49    8.08
   0  -8 -12  192.31    9.43
   0  -8  12  185.89   11.87
   0  -8  12  203.60    8.20
   0  -8  14  132.30    6.56
   0  -8  14  116.18    6.06
   0  -8  14  104.40    9.27
   0  -8  16    4.46    1.73
   0   9   1    1.34    0.64
   0   9  -1   -0.24    0.64
   0  -9   1    0.27    0.59
   0  -9   1   -0.13    0.81
   0  -9  -1    0.77    0.84
   0   9  -1   -0.26    0.82
   0   9   1   -0.49    0.94
   0  -9  -1    0.89    0.69
   0   9  -3    0.13    0.63
   0   9  -3    0.36    0.62
   0   9  -3    0.31    1.07
   0  -9   3    0.10    0.50
   0  -9  -3    0.19    0.94
   0   9   5    0.90    1.26
   0   9  -5    0.19    0.49
   0   9  -5    0.74    1.27
   0  -9  -7   -0.23    0.76
   0   9   7    1.84    1.42
   0   9  -7    0.43    1.37
   0  -9   7    0.59    0.64
   0  -9  -7    0.82    1.24
   0   9  -9   -0.53    2.22
   0  -9  -9   -0.13    0.84
   0  -9  -9   -0.28    0.96
   0  -9   9    0.59    1.10
   0  -9   9    0.87    0.85
   0  -9  -9    0.31    1.41
   0  -9  11   -0.64    1.64
   0  -9 -11   -0.70    1.68
   0  -9 -11    0.42    0.89
   0  -9  11    0.41    1.04
   0  -9  13   -0.24    1.30
   0  -9 -13    2.22    1.88
   0  -9  13   -0.24    1.27
   0  -9  13    1.47    2.22
   0  -9  15    1.04    1.29
   0 -10   0  637.31   19.91
   0  10   0  669.35   20.09
   0 -10   0  666.11   20.37
   0  10   0  640.95   18.75
   0 -10  -2  741.64   21.78
   0  10  -2  767.23   22.13
   0 -10   2  726.99   22.11
   0 -10  -2  745.05   23.02
   0 -10   2  749.39   21.80
   0  10  -4  686.48   23.14
   0 -10   4  615.87   19.30
   0 -10  -4  656.55   21.03
   0  10  -4  673.33   19.65
   0  10  -4  656.09   18.94
   0  10  -6 2294.13   66.24
   0  10  -6 2175.00   60.94
   0  10   6 2211.25   63.48
   0 -10  -8  913.21   28.77
   0 -10   8  879.13   29.41
   0  10  -8  953.21   31.65
   0 -10  -8  882.12   26.10
   0 -10   8  884.38   26.67
   0 -10 -10    8.35    1.75
   0 -10  10   10.45    2.03
   0 -10 -10    7.57    1.39
   0 -10 -10    8.48    2.22
   0 -10  10    8.22    1.57
   0 -10 -12   32.22    3.86
   0 -10  12   35.62    3.09
   0 -10  14  229.09   14.23
   0 -10  14  216.11    9.34
   0 -10  14  210.73    9.13
   0  11   1   -0.07    0.57
   0 -11  -1    0.19    0.95
   0 -11   1    0.77    0.91
   0  11  -1   -0.46    0.77
   0 -11  -1    0.15    0.65
   0  11  -3    0.34    0.75
   0  11  -3   -0.35    0.71
   0 -11  -3   -0.44    0.97
   0  11   5    0.73    1.24
   0  11  -5    0.13    0.66
   0  11  -5   -0.43    1.71
   0 -11   5    0.14    0.71
   0 -11  -5   -0.26    1.11
   0 -11  -7    1.41    1.03
   0 -11  -7    1.20    1.54
   0  11  -7   -0.49    1.54
   0  11  -7   -0.10    0.55
   0  11  -9    1.72    1.95
   0 -11   9   -0.57    1.00
   0 -11   9   -0.39    1.29
   0 -11  -9   -0.28    0.94
   0 -11  -9   -3.35    1.78
   0 -11  11   -0.66    1.80
   0 -11  11   -0.44    1.04
   0 -11 -11   -1.13    1.85
   0 -11 -13    1.62    2.02
   0 -11  13    1.52    2.30
   0 -11  13   -1.54    1.50
   0  12   0 4659.67  129.62
   0 -12   0 4927.38  131.63
   0 -12   0 4763.82  131.18
   0 -12   2  753.57   23.09
   0  12   2  810.34   24.07
   0 -12  -2  756.26   22.74
   0  12  -2  760.22   23.00
   0  12   2  765.82   21.99
   0 -12  -2  773.47   24.02
   0  12  -4   -0.45    1.58
   0  12  -4    1.93    0.83
   0 -12   4    0.70    0.71
   0 -12  -4    2.03    1.27
   0 -12   6    5.72    1.16
   0  12  -6    9.24    1.24
   0  12  -6    5.92    2.34
   0  12  -8  327.55   10.86
   0 -12  -8  373.50   14.15
   0  12  -8  383.34   16.73
   0 -12  -8  374.22   11.74
   0  12 -10  233.55   13.45
   0 -12  10  267.99   13.93
   0 -12 -10  269.78   11.65
   0 -12  10  244.28    9.61
   0 -12  12 1726.68   50.86
   0 -12 -12 1751.85   53.30
   0 -12  12 1785.85   57.68
   0 -12  14  532.02   18.33
   0  13   1    1.01    0.68
   0 -13   1   -0.18    0.90
   0 -13  -1    0.36    0.71
   0  13   1    1.03    1.08
   0 -13  -1    0.64    1.04
   0  13   3   -1.17    1.21
   0 -13  -3    0.50    1.01
   0  13   3    0.17    0.63
   0 -13   3    0.29    0.78
   0  13  -3    0.20    0.81
   0  13  -3    0.14    0.72
   0 -13  -5   -0.29    1.19
   0 -13   5   -0.48    0.83
   0  13  -5    0.35    0.81
   0  13  -5   -1.01    2.01
   0 -13   7    0.54    0.95
   0  13  -7   -0.26    0.72
   0 -13  -9   -0.72    1.50
   0 -13   9    0.49    1.62
   0  13  -9    1.23    2.02
   0 -13  11   -1.35    1.94
   0 -13 -11   -0.40    1.80
   0 -13  11   -0.23    1.15
   0 -13  13   -0.54    1.36
   0 -13  13   -0.78    2.46
   0  14   0 1787.60   50.65
   0 -14   0 1801.16   52.36
   0  14   0 1888.64   52.40
   0 -14   0 1829.66   52.65
   0 -14   2    9.37    1.56
   0  14   2   10.80    1.84
   0 -14   2    9.32    1.90
   0  14   2   10.85    1.14
   0 -14  -2    6.83    1.66
   0 -14   4  747.70   23.30
   0  14  -4  805.01   28.37
   0  14  -4  769.90   23.96
   0 -14  -4  784.01   25.08
   0  14  -4  773.91   22.89
   0 -14   6 1124.00   33.64
   0 -14  -6 1114.91   35.60
   0  14  -6 1174.33   33.61
   0  14  -6 1144.58   39.05
   0  14  -8  978.61   33.31
   0 -14   8  922.10   27.33
   0 -14  -8  938.08   29.52
   0 -14  10   25.34    4.17
   0 -14 -10   22.26    3.38
   0  14 -10   24.81    4.53
   0 -14  12  364.32   13.57
   0 -14 -12  360.78   15.45
   0  15   1   -0.68    1.07
   0 -15  -1   -0.20    0.67
   0  15  -1   -0.20    0.96
   0  15   1    0.19    0.69
   0 -15   1   -0.63    0.97
   0 -15  -1   -0.24    1.03
   0 -15  -3   -0.27    1.24
   0  15  -3   -0.45    0.97
   0 -15   3    0.37    1.18
   0  15   3   -0.45    0.70
   0 -15   5    1.79    1.68
   0 -15  -5   -1.86    1.41
   0  15  -5    0.90    1.00
   0 -15   5    0.19    0.94
   0  15  -5    0.59    2.84
   0 -15   7    0.41    1.05
   0 -15   7    0.52    1.57
   0  15  -7   -0.51    0.94
   0  15  -7   -1.25    2.49
   0  15  -9   -1.35    2.53
   0 -15   9   -0.68    1.14
   0 -15  -9   -0.39    1.73
   0 -15  11   -1.38    2.09
   0  15 -11    1.52    2.59
   0 -15 -11   -1.28    2.02
   0  16   0  392.23   14.04
   0 -16   0  411.36   14.26
   0  16  -2  125.46    6.13
   0 -16  -2  111.26    6.04
   0 -16  -2  111.50    5.27
   0  16   2  113.70    4.39
   0  16  -2  108.21    5.39
   0 -16   2  119.25    6.79
   0 -16   4   31.33    3.80
   0 -16  -4   32.98    3.43
   0  16   4   37.80    2.16
   0  16  -4   26.72    4.49
   0 -16   4   34.87    2.72
   0  16  -4   34.00    3.01
   0 -16   6 1710.63   53.80
   0  16  -6 1813.25   56.31
   0  16  -6 1690.29   49.81
   0 -16   6 1694.09   49.70
   0 -16  -6 1763.83   51.80
   0  16  -8  560.95   23.33
   0  16  -8  509.13   16.67
   0 -16   8  534.90   21.63
   0 -16   8  540.32   17.72
   0 -16  10   24.25    2.73
   0  16 -10   31.91    5.32
   0 -16 -10   23.99    3.54
   0 -16 -12  112.00    7.58
   0  17   1    0.10    0.77
   0 -17  -1   -0.27    1.30
   0 -17   1    0.60    1.09
   0  17  -1    1.07    1.30
   0 -17  -1    0.22    0.91
   0 -17   1   -0.47    1.29
   0  17  -3   -0.25    1.21
   0 -17   3    0.39    1.18
   0 -17  -3    0.90    1.52
   0  17   3    0.37    0.71
   0  17   5    0.48    0.79
   0 -17  -5   -1.01    1.47
   0  17  -5   -0.25    1.31
   0 -17   5    0.47    1.28
   0  17  -5   -4.05    3.07
   0 -17   5    0.62    1.03
   0 -17   7   -0.54    1.39
   0  17  -7    1.29    1.14
   0 -17  -7   -0.38    1.82
   0 -17   7   -0.24    1.21
   0  17  -9   -0.75    2.74
   0  17  -9   -0.15    0.87
   0 -17   9   -0.62    1.94
   0 -17  -9    0.42    1.89
   0 -17   9   -0.26    1.39
   0  17 -11    1.64    2.48
   0 -17 -11    0.45    1.86
   0 -17  11   -2.55    1.79
   0 -18   0 3779.09  107.14
   0 -18   0 3837.89  107.11
   0 -18  -2  743.65   22.19
   0 -18   2  696.46   23.98
   0  18  -2  700.73   23.11
   0  18   2  688.86   20.64
   0 -18  -2  709.85   23.46
   0 -18   4   32.68    3.96
   0  18  -4   23.44    4.38
   0 -18  -4   36.73    3.64
   0  18  -4   29.11    2.97
   0  18   4   29.36    1.93
   0  18  -6   33.54    3.16
   0 -18  -6   39.22    4.07
   0 -18   6   31.98    4.25
   0  18  -6   35.32    5.60
   0 -18   6   30.09    2.94
   0 -18   8   57.94    5.95
   0 -18   8   66.24    4.49
   0  18  -8   62.00    3.96
   0  18  -8   52.34    6.93
   0 -18 -10  159.77    9.19
   0 -18  10  149.73   10.44
   0 -18  10  156.14    7.76
   0  18 -10  167.15   12.15
   0  19  -1    0.60    1.22
   0 -19   1    0.32    1.10
   0 -19  -1   -1.18    1.63
   0  19  -3    1.69    1.48
   0 -19  -3   -0.99    1.42
   0  19   3    0.10    0.72
   0 -19   3   -0.40    1.16
   0 -19  -5   -0.74    1.68
   0  19  -5    0.28    1.21
   0 -19   5   -0.97    1.77
   0  19  -7    0.52    1.27
   0 -19   7   -0.56    1.60
   0 -19  -7    1.21    1.88
   0  19  -7   -4.01    4.06
   0 -19   7    1.79    1.46
   0  19  -9   -3.35    4.64
   0 -19   9   -0.29    1.55
   0 -19   9    0.63    1.98
   0  20   0  773.29   25.57
   0 -20   0  772.32   25.11
   0  20  -2    7.91    2.01
   0 -20  -2    6.23    1.45
   0 -20   2    6.35    1.84
   0 -20  -2    7.17    2.06
   0  20  -4  342.91   13.24
   0 -20  -4  353.16   14.11
   0  20  -4  338.37   17.61
   0 -20   4  339.57   14.86
   0  20  -6  339.03   13.07
   0 -20   6  335.87   15.56
   0 -20  -6  358.88   14.57
   0  20  -6  344.03   18.39
   0  20  -8  912.91   29.08
   0  20  -8  954.84   36.91
   0 -20  -8  956.89   31.70
   0 -20   8  959.53   29.63
   0 -20   8  931.89   33.53
   0 -21  -1   -0.26    1.09
   0 -21   1   -0.34    1.28
   0  21  -1    0.66    1.62
   0  21   1    1.04    1.55
   0  21  -3    0.62    1.39
   0 -21   3    1.70    1.65
   0 -21  -3    1.07    1.62
   0  21  -5   -0.30    1.52
   0 -21  -5   -0.39    1.99
   0  21  -5   -2.45    3.15
   0 -21   5   -0.50    1.52
   0 -21  -7    3.85    2.24
   0 -21   7    0.57    1.80
   0  21  -7   -0.28    1.42
   0  22   0   79.50    5.72
   0 -22   0   92.47    5.68
   0  22   2   61.26    5.09
   0  22  -2   67.76    5.05
   0 -22   2   78.10    5.73
   0  22  -4  189.75   12.93
   0  22  -4  198.27    9.34
   0 -22   4  211.26   10.98
   0 -22  -4  215.43   10.26
   0  22  -6  845.72   34.62
   0 -22  -6  904.50   29.46
   0  22  -6  828.24   27.50
   0 -22   6  857.23   30.71
   0 -22   8  458.18   20.10
   0  23  -1   -0.36    1.63
   0  23   1   -1.14    2.02
   0 -23  -1   -0.55    1.18
   0 -23   1    0.36    1.22
   0 -23   3    1.79    1.68
   0  23   3    0.40    1.80
   0  23  -3    0.68    1.51
   0  23  -5   -0.86    3.49
   0  23   5   -0.41    1.75
   0  23  -5    0.97    1.53
   0 -23   7   -0.60    1.96
   0 -24   0 1164.96   35.46
   0  24   0 1085.98   35.98
   0  24   2  539.88   20.36
   0  24  -2  542.47   19.89
   0 -24   2  570.79   20.63
   0  24  -4    6.19    2.06
   0  24  -6    8.64    2.13
   0 -25   1   -0.75    1.49
   0  25   1   -0.82    1.79
   0  25  -1   -0.39    1.74
   0 -25   3   -1.38    1.57
   0  25  -3   -0.37    1.60
   0  25  -5   -0.34    1.66
   0  26  -2   12.50    2.75
   0  26  -4  174.42    9.02
   1   0   1    0.50    0.57
  -1   0   1    0.10    0.51
  -1   0  -1    0.27    0.37
  -1   0  -3    0.15    0.36
   1   0   3   -0.09    0.41
   1   0   3    0.36    0.58
   1   0   3    0.86    0.59
  -1   0  -3   -0.12    0.81
  -1   0   3   -0.19    0.52
   1   0  -3    0.19    0.58
  -1   0  -3   -0.06    0.55
   1   0   3    0.12    0.35
  -1   0  -3    0.10    0.50
   1   0   5    0.17    0.32
   1   0   5   -0.19    0.45
   1   0   5    0.46    0.68
  -1   0   5    0.09    0.41
  -1   0   5    0.10    0.38
  -1   0  -5    0.44    0.50
   1   0   5    0.37    0.77
   1   0  -5   -0.09    0.58
  -1   0   7    0.11    0.32
   1   0   7   -0.12    0.51
   1   0   7    1.25    0.88
   1   0   7   -0.10    0.37
   1   0   7   -0.25    0.97
   1   0  -7    0.41    0.66
  -1   0   7    0.40    0.51
   1   0  -9   -0.20    1.10
   1   0   9   -0.63    1.15
  -1   0   9   -0.43    0.66
   1   0   9    0.41    0.37
   1   0   9   -0.75    1.84
   1   0   9   -0.15    0.69
   1   0   9    2.74    1.07
  -1   0   9   -0.75    2.20
   1   0  11    0.75    1.49
   1   0  11    1.59    0.96
  -1   0  11   -0.41    0.85
   1   0  11    0.95    0.41
   1   0  11   -0.18    0.81
   1   0 -11   -0.17    1.02
   1   0  13    0.21    0.90
   1   0  13   -0.43    1.72
   1   0 -13    0.70    1.04
  -1   0  13    0.16    1.02
  -1   0  15    0.57    2.03
   1   0  15   -0.48    1.65
   1   0  15    0.48    1.44
   1   0  15    1.83    1.46
  -1   1   0    0.83    0.57
   1   1   0    0.60    0.34
  -1  -1   0    0.21    0.52
   1  -1   2  665.70   19.56
   1   1   2  634.01   18.38
   1   1   2  670.04   18.63
  -1   1   2  663.10   19.46
   1  -1   2  678.23   19.32
  -1  -1  -2  679.42   18.66
  -1   1  -2  670.53   18.42
   1  -1   2  645.03   18.71
  -1  -1   2  663.11   19.55
   1  -1   2  664.14   19.40
  -1  -1  -2  665.66   18.25
   1  -1   4 2856.69   78.28
   1  -1   4 2806.32   77.17
   1   1   4 2848.55   77.91
   1  -1  -4 2859.77   78.06
  -1  -1  -4 2873.94   78.37
   1  -1   4 2869.25   77.71
   1  -1  -4 2788.00   78.29
   1  -1   4 2852.67   77.95
   1   1   4 2807.83   77.54
   1   1   4 2851.74   78.10
   1  -1   4 2864.41   79.55
  -1   1   4 2817.94   77.27
  -1   1  -4 2954.28   78.37
   1   1   4 2781.80   78.73
   1  -1   4 2876.66   79.44
  -1  -1   4 2807.89   78.38
  -1   1   4 2866.46   78.33
  -1   1   6  263.53    8.20
   1  -1   6  264.99    7.71
   1  -1   6  252.03    8.81
   1   1  -6  272.64    8.76
   1   1   6  271.07    9.96
   1  -1   6  271.33    8.86
   1  -1  -6  276.53    9.10
  -1  -1  -6  268.87    8.52
   1  -1   6  281.01   10.63
   1  -1   6  276.49   10.75
  -1  -1  -6  277.05    8.76
  -1   1  -6  277.60    8.57
   1   1   6  272.06    8.82
   1   1   6  253.66    8.17
   1   1   6  285.03    9.54
  -1   1   6  275.90    8.55
  -1  -1   6  262.55    8.51
   1  -1   8  368.32   13.72
   1   1  -8  353.29   11.42
   1   1   8  340.27   10.25
   1   1   8  354.04   11.25
   1  -1   8  353.26   11.29
   1   1   8  367.37   11.63
   1   1   8  345.96   12.75
  -1  -1   8  350.54   10.70
   1  -1  -8  358.25   11.95
   1  -1   8  308.29    9.59
   1  -1   8  365.22   10.87
  -1  -1   8  328.55   13.54
  -1   1   8  364.72   10.65
   1  -1   8  339.81   13.56
   1   1 -10  387.44   13.25
   1  -1  10  421.63   13.50
   1   1  10  430.81   13.43
   1  -1 -10  396.75   14.04
   1   1  10  412.97   15.39
   1  -1  10  409.81   12.68
  -1   1  10  414.00   12.76
   1  -1  10  421.45   16.14
  -1  -1  10  407.27   12.86
   1   1  10  381.29   12.03
   1   1  10  415.59   13.40
  -1  -1  12  439.10   14.06
  -1   1  12  428.90   13.91
   1  -1 -12  451.15   14.79
   1   1 -12  422.66   13.94
   1  -1  12  458.29   17.77
   1   1  12  411.40   16.61
   1  -1  12  441.42   14.70
   1   1  12  449.66   14.68
   1   1  14   56.07    3.97
   1  -1  14   70.16    4.23
   1   1  14   56.97    5.16
   1   1  14   71.27    4.15
   1  -1  14   64.60    5.85
   1  -1 -14   67.64    4.07
   1  -1  14   69.02    4.24
  -1  -1  14   64.75    3.78
  -1   1  14   73.18    3.93
   1   1  16  612.67   19.80
   1  -1  16  576.74   19.66
  -1  -1  16  594.10   24.34
   1  -1  16  559.57   23.00
   1  -1  16  624.22   20.06
   1  -2   1  386.28   12.33
   1   2  -1  393.09   11.67
   1   2   1  388.97   11.40
  -1   2  -1  380.61   11.95
  -1  -2   1  398.01   11.41
  -1   2   1  395.21   12.39
  -1  -2  -3 2234.45   60.05
   1   2   3 2179.78   59.98
   1   2  -3 2180.11   60.83
   1  -2   3 2213.41   61.03
  -1   2  -3 2180.18   60.49
   1  -2  -3 2140.25   58.84
   1  -2   3 2177.50   60.34
  -1   2  -3 2149.98   58.91
   1  -2  -3 2196.64   60.38
  -1   2   3 2204.00   60.47
   1  -2   3 2156.40   60.73
   1   2   3 2150.23   59.54
   1   2   3 2196.44   59.52
   1   2   3 2177.24   59.83
   1  -2   3 2129.23   59.45
  -1  -2  -5   71.08    3.52
   1  -2  -5   76.64    3.53
   1  -2  -5   86.80    3.79
  -1  -2   5   78.18    3.66
   1   2   5   77.36    3.83
   1  -2   5   80.07    3.56
  -1   2   5   82.10    2.89
   1  -2   5   81.45    3.45
  -1   2  -5   81.43    3.61
   1  -2   5   83.22    3.09
   1  -2   5   82.54    3.30
   1  -2   5   84.07    4.78
   1   2   5   86.43    3.87
  -1   2   5   78.20    3.55
   1  -2   5   82.48    4.60
   1   2   5   82.35    3.41
   1   2   5   84.53    3.27
  -1  -2  -5   84.88    3.41
   1  -2   7  193.08    8.89
   1   2   7  199.34    6.37
  -1  -2   7  184.20    8.65
   1  -2   7  180.40    8.50
  -1   2   7  182.96    6.14
  -1  -2  -7  193.09    6.70
   1  -2  -7  175.72    6.25
   1  -2  -7  200.15    7.48
   1  -2   7  186.55    6.80
   1   2   7  194.04    7.72
   1   2  -7  198.01    6.62
  -1  -2  -7  182.67    6.25
   1   2   7  191.39    6.76
   1  -2   7  194.65    6.37
  -1  -2   7  176.05    6.27
   1  -2   7  180.45    6.30
   1   2   7  175.39    7.47
   1  -2   9  730.98   24.78
   1   2   9  739.96   23.24
  -1  -2   9  676.81   24.39
   1   2   9  688.26   20.64
  -1  -2   9  699.56   21.05
   1  -2  -9  706.36   22.92
   1   2   9  720.34   21.57
   1   2  -9  719.04   21.57
   1  -2   9  717.11   20.63
  -1   2   9  718.00   20.85
   1  -2   9  745.38   24.79
   1  -2   9  706.19   21.64
   1   2   9  732.03   21.99
   1  -2  11   35.69    4.08
   1  -2 -11   32.68    2.92
   1   2 -11   30.08    2.14
  -1   2  11   31.16    2.21
  -1  -2  11   30.93    2.29
   1  -2  11   33.34    2.61
   1   2  11   34.24    2.60
   1   2  11   31.09    2.56
   1   2  11   28.49    1.88
  -1  -2  11   27.75    1.73
   1   2  11   26.13    3.07
   1   2  13   59.42    3.80
  -1  -2  13   63.15    3.64
   1  -2  13   63.70    3.96
   1  -2 -13   60.71    4.01
   1  -2  13   65.98    5.88
   1  -2  13   61.68    3.83
   1   2  13   58.82    4.88
   1  -2  15  225.73    9.04
   1   2  15  217.35    8.71
   1  -2  15  205.00    8.78
  -1  -2  15  209.22   12.82
  -1  -2  15  206.26    8.30
   1  -2  15  217.09   12.03
  -1   3   0   -0.09    0.50
   1   3   0    0.69    0.45
  -1   3   0   -0.15    0.62
   1   3  -2  959.27   26.62
  -1  -3   2  938.34   25.55
  -1   3  -2  923.20   26.66
   1  -3   2  908.44   26.43
  -1   3   2  933.48   26.85
   1  -3  -2  907.99   25.83
   1   3  -2  844.91   25.53
   1   3   2  906.50   25.84
   1   3   2  923.70   25.74
   1  -3   2  949.99   26.86
   1  -3  -2  852.68   26.64
  -1  -3   4 1503.73   41.80
  -1   3   4 1478.31   42.88
   1  -3   4 1493.97   41.98
   1  -3   4 1505.25   43.78
  -1  -3  -4 1525.54   42.63
  -1   3  -4 1484.84   42.96
   1   3  -4 1542.23   43.93
   1   3   4 1545.69   42.40
   1  -3  -4 1519.47   43.01
   1  -3  -4 1463.49   42.57
   1  -3  -4 1508.72   41.33
   1   3   4 1525.87   42.25
   1  -3   4 1556.99   43.01
   1  -3   4 1499.36   44.20
   1   3   4 1491.49   42.58
   1  -3   6   51.43    2.24
   1  -3   6   43.63    2.64
   1   3   6   49.43    2.57
   1   3   6   54.01    2.69
   1  -3   6   49.68    2.53
   1  -3   6   47.83    3.96
   1  -3  -6   54.55    3.21
  -1  -3  -6   51.10    2.61
   1  -3  -6   46.96    2.73
   1  -3   6   45.80    3.69
   1   3  -6   50.14    2.23
   1   3   6   53.23    3.06
  -1  -3   6   46.14    2.23
   1   3   6   49.81    3.31
   1  -3   6   46.76    2.61
   1   3   8  461.15   14.30
   1  -3   8  518.34   17.78
   1  -3  -8  436.05   13.92
  -1  -3   8  464.20   13.75
   1  -3   8  499.34   18.11
   1  -3  -8  488.43   16.01
  -1  -3  -8  488.21   14.58
   1  -3   8  467.77   14.79
   1   3   8  449.84   15.50
   1   3  -8  477.75   14.36
   1  -3   8  478.55   13.62
  -1  -3   8  466.58   17.44
   1   3   8  466.43   15.68
   1  -3   8  451.85   13.99
  -1  -3   8  462.33   14.05
   1   3   8  471.68   14.70
  -1  -3  -8  462.16   13.97
   1  -3  10  754.89   23.16
   1   3  10  754.61   22.63
   1   3  10  805.10   23.50
  -1  -3  10  755.69   21.95
   1  -3  10  813.84   23.67
   1  -3  10  801.01   27.36
   1   3  10  820.05   24.13
   1  -3 -10  751.34   24.66
   1   3  10  771.95   24.76
  -1  -3  10  760.90   22.96
   1   3 -10  765.54   22.46
   1  -3  12  447.35   14.94
   1   3 -12  436.59   13.70
   1   3  12  454.87   14.08
   1   3  12  440.04   16.49
   1  -3  12  453.39   18.78
  -1  -3  12  465.25   14.71
   1  -3 -12  450.37   15.81
   1   3  12  460.65   15.16
   1  -3  12  482.22   15.36
   1  -3 -14   59.13    4.23
  -1   3  14   66.11    5.52
  -1  -3  14   54.20    3.56
   1   3  14   53.33    4.70
   1  -3  14   58.20    3.91
   1  -3  14   62.56    6.14
   1  -3  14   64.08    4.11
   1  -3  16  446.82   20.18
   1  -3  16  489.63   16.67
  -1  -3  16  452.45   21.46
   1  -3  16  473.58   16.42
   1   4   1  543.29   16.02
   1  -4  -1  549.45   15.98
  -1   4   1  543.55   17.23
  -1  -4   1  551.30   15.87
  -1   4  -1  543.86   16.57
   1  -4   1  543.43   17.21
  -1  -4  -3 1177.12   31.81
   1   4   3 1193.44   32.34
   1  -4   3 1076.06   33.17
   1  -4  -3 1136.49   33.28
   1   4   3 1105.06   32.35
   1   4  -3 1127.45   33.34
   1  -4   3 1098.40   31.86
   1   4  -3 1158.39   31.81
   1  -4   3 1086.58   33.15
  -1  -4   3 1128.98   31.68
   1  -4   5   34.27    1.97
  -1  -4   5   25.70    1.55
   1  -4  -5   30.70    1.49
   1  -4   5   34.52    1.38
   1   4   5   32.18    2.11
   1  -4   5   34.74    3.32
   1  -4  -5   28.36    2.30
   1  -4   5   34.04    3.03
   1  -4  -5   33.63    2.48
   1   4   5   30.01    2.40
   1  -4   5   30.59    2.36
   1   4  -5   27.79    2.76
  -1  -4  -5   29.65    1.87
   1   4   5   30.41    1.99
   1  -4   7  195.43    7.47
  -1  -4   7  205.73    9.50
   1  -4   7  206.77    9.46
  -1  -4  -7  205.91    7.24
   1  -4   7  227.90   10.42
   1  -4   7  203.68    7.27
   1  -4  -7  205.51    6.64
  -1  -4   7  201.52    6.56
   1   4   7  212.50    7.78
   1  -4  -7  214.67    8.50
   1   4   7  210.33    7.45
   1   4   7  202.59    8.40
   1   4  -7  208.06    6.66
   1  -4  -7  196.03    7.48
   1  -4   7  206.80    6.12
   1  -4   9  699.53   20.61
  -1  -4  -9  648.30   19.31
  -1  -4   9  647.86   19.42
   1  -4  -9  617.93   19.27
   1  -4   9  607.31   19.30
   1   4   9  682.57   21.39
  -1  -4   9  687.50   19.04
   1  -4  -9  696.24   22.14
   1   4  -9  681.23   19.44
   1   4   9  683.14   20.11
   1  -4   9  688.77   20.29
  -1  -4  -9  707.29   20.24
   1   4   9  691.35   21.23
   1  -4   9  699.63   24.53
   1   4 -11   63.79    2.77
   1   4  11   66.17    3.42
  -1  -4  11   62.45    2.51
   1   4  11   61.61    4.31
   1  -4  11   66.63    3.75
   1  -4 -11   67.96    4.58
   1  -4  11   60.47    5.69
   1  -4  11   70.13    4.00
  -1  -4  11   72.43    3.70
   1   4  11   59.34    4.11
   1  -4  13   62.48    3.93
  -1  -4  13   65.03    3.81
   1  -4 -13   63.51    4.50
   1  -4  13   65.54    4.12
   1  -4  13   70.89    6.53
   1   4  13   60.37    4.69
   1  -4  15  161.70    7.36
   1   4  15  157.13    6.85
  -1  -4  15  151.91   11.25
   1  -4  15  120.86    9.43
   1  -4  15  161.02    7.35
  -1  -4  15  153.58    6.78
   1  -4 -15  150.48    7.49
   1  -5   0   -0.08    0.51
  -1   5   0   -0.22    0.62
  -1  -5   0   -0.34    0.62
   1  -5   0   -0.48    0.64
   1   5  -2  307.57    9.56
   1   5   2  316.81   10.07
  -1   5  -2  318.27   10.86
   1  -5   2  318.18   11.14
   1  -5  -2  281.04   10.89
  -1   5  -2  312.56    9.61
   1   5  -2  314.34   10.81
  -1  -5   2  303.19    9.51
   1  -5  -2  314.21   10.04
   1   5   4 1728.72   46.19
   1  -5   4 1629.58   46.93
   1   5  -4 1641.14   45.22
  -1  -5   4 1621.74   45.07
   1  -5  -4 1624.96   47.02
   1   5  -4 1655.85   47.58
  -1  -5  -4 1590.01   45.26
   1  -5   4 1580.99   47.26
   1   5   4 1614.82   46.24
  -1  -5  -4 1595.59   45.30
   1   5   6   37.97    3.11
   1   5  -6   42.14    3.69
   1  -5   6   43.26    4.15
  -1  -5   6   35.07    1.83
   1  -5  -6   36.51    2.79
   1  -5  -6   37.17    1.81
  -1  -5  -6   40.77    2.30
   1   5   6   36.79    2.27
   1  -5   6   30.85    2.55
   1  -5  -6   39.83    2.99
   1  -5   6   37.73    2.28
   1  -5   6   41.27    3.55
   1  -5  -8  517.59   17.08
   1  -5   8  542.79   20.92
   1  -5   8  539.21   16.93
  -1  -5   8  539.97   15.83
   1  -5   8  593.14   20.35
   1   5   8  542.99   17.28
  -1  -5  -8  563.19   16.86
   1   5   8  563.73   18.44
   1   5   8  550.52   17.17
   1  -5  -8  570.11   18.80
   1  -5  -8  572.51   16.21
  -1  -5   8  542.24   20.01
   1  -5   8  534.58   17.14
   1   5  -8  543.19   15.88
  -1  -5 -10  653.20   19.96
   1   5  10  746.09   22.70
  -1  -5  10  772.17   19.75
   1  -5 -10  754.33   23.19
  -1  -5 -10  703.24   20.02
   1   5 -10  707.63   19.56
   1  -5  10  612.47   19.97
   1  -5  10  735.61   21.74
   1   5  10  765.96   21.43
   1  -5  10  711.68   26.02
   1  -5 -10  637.40   19.93
  -1  -5  10  653.48   20.14
   1  -5  10  725.67   21.41
  -1  -5  10  672.10   20.15
   1   5  10  734.24   22.14
   1  -5  12  495.11   21.26
   1  -5 -12  491.86   18.11
   1  -5  12  523.79   16.99
   1  -5  12  532.50   17.25
   1   5  12  515.57   16.50
  -1  -5  12  531.04   16.70
   1   5  12  520.57   17.84
   1  -5  14   29.55    4.59
   1  -5  14   41.42    3.28
   1  -5 -14   33.02    3.52
   1  -5  14   34.30    3.10
  -1  -5  14   34.55    2.85
  -1  -5  16  524.73   24.65
   1  -5  16  552.27   18.75
   1  -5  16  571.88   24.00
   1  -6  -1   42.26    2.41
   1  -6   1   42.76    2.11
   1  -6   1   42.18    2.80
   1   6   1   43.17    2.51
  -1   6  -1   44.01    2.74
  -1   6   1   41.77    2.26
  -1  -6   1   42.78    2.24
   1  -6   1   35.22    3.09
  -1   6  -1   39.76    2.20
   1  -6  -3  180.26    7.93
   1  -6  -3  189.44    7.06
   1   6   3  204.19    7.26
  -1   6  -3  178.19    6.45
   1   6  -3  180.55    7.87
   1   6  -3  190.65    6.38
  -1  -6   3  184.52    6.27
   1  -6   3  181.93    7.93
   1  -6   3  192.22    5.86
  -1   6   5    0.16    0.97
  -1  -6  -5    1.33    0.81
   1  -6  -5    0.36    0.45
   1  -6   5    0.67    0.78
   1  -6   5   -0.27    1.14
   1   6   5   -0.20    1.10
  -1  -6  -5    0.58    0.94
  -1  -6   5    0.86    0.53
   1  -6  -5   -0.23    0.85
   1   6  -5    0.29    0.96
  -1  -6  -7   17.44    1.60
   1  -6   7   12.63    1.46
   1  -6  -7   13.07    2.06
   1   6   7   12.29    1.36
   1   6  -7   15.28    2.70
   1  -6  -7   15.17    1.21
   1  -6  -7   16.84    2.02
   1  -6   7   16.81    2.55
  -1  -6   7   12.25    1.08
   1  -6   7   10.08    2.39
   1   6  -7   16.12    0.97
   1  -6   7   18.39    2.03
  -1  -6   7   13.45    2.40
   1   6   7   15.56    2.20
  -1  -6  -9    4.28    1.14
   1  -6   9    2.08    1.84
   1   6   9    4.84    1.14
   1  -6  -9    5.19    0.95
   1   6   9    5.06    1.26
   1  -6  -9    3.94    1.04
   1  -6   9    4.33    1.00
   1   6  -9    3.27    0.40
  -1  -6   9    3.69    0.63
   1   6   9    4.00    1.67
   1  -6   9    4.22    1.16
   1  -6  -9    8.76    2.10
   1  -6  11    3.04    1.11
   1  -6 -11    1.17    1.51
  -1  -6  11    2.83    0.61
   1   6  11    4.36    1.25
   1  -6  11    3.45    1.96
   1  -6  11    5.00    1.32
   1   6  11    5.31    1.37
   1  -6  13    2.57    1.94
   1  -6  13    0.48    1.06
   1  -6  13   -0.22    1.01
  -1  -6  13    0.39    1.08
   1  -6 -13   -0.98    1.74
   1  -6  15    3.12    1.42
   1  -6  15    3.68    1.62
  -1  -6  15   -0.22    1.30
  -1  -6  15    1.66    2.73
   1  -6  15    1.42    2.33
   1  -6 -15   -0.33    1.74
  -1   7   0    0.14    0.72
  -1  -7   0    0.28    0.37
   1   7   0   -0.31    0.76
   1  -7   0    0.93    0.76
   1  -7   0   -0.11    0.61
   1  -7   2  592.25   17.58
  -1   7  -2  614.26   17.83
   1   7   2  662.78   19.03
   1   7  -2  593.82   17.97
   1   7  -2  587.45   17.62
  -1   7   2  612.51   17.76
   1  -7   2  613.19   20.41
   1  -7  -2  615.82   20.40
   1  -7  -2  604.80   18.53
   1  -7   4 2429.80   68.47
  -1  -7  -4 2385.10   65.04
   1  -7  -4 2462.89   68.60
   1   7  -4 2368.75   68.73
   1  -7   4 2378.81   65.06
  -1  -7   4 2318.27   65.69
   1   7  -4 2388.27   65.88
   1  -7   6   68.68    4.83
  -1   7  -6   60.09    2.21
   1  -7   6   72.84    4.47
  -1  -7   6   72.41    5.01
  -1   7   6   75.61    4.16
   1  -7  -6   72.40    4.47
   1  -7   6   72.57    5.72
   1   7  -6   69.05    5.10
  -1  -7  -6   77.72    4.44
   1   7   6   79.03    4.59
   1  -7  -6   75.45    4.55
  -1  -7  -6   67.98    3.27
  -1  -7   6   72.29    2.96
   1  -7  -6   71.71    2.86
   1  -7   6   72.07    3.43
  -1  -7  -8  383.90   12.40
   1  -7  -8  382.45   11.72
   1   7   8  411.07   14.27
   1  -7  -8  395.47   14.54
   1  -7   8  368.63   16.65
   1  -7   8  376.88   13.55
   1  -7   8  370.91   12.58
   1  -7  -8  384.46   13.64
   1  -7   8  389.26   15.59
  -1  -7   8  379.11   11.42
   1  -7 -10  376.09   13.23
   1  -7  10  405.31   13.49
   1   7  10  411.81   13.38
   1  -7  10  398.16   17.84
   1  -7  10  389.99   13.33
   1   7  10  399.78   13.85
   1  -7 -10  415.50   15.19
   1  -7  10  406.40   13.76
  -1   7  12  327.73   12.19
   1   7  12  330.91   11.78
  -1  -7  12  320.21   11.40
   1  -7 -12  306.70   12.92
   1  -7  12  296.72   15.63
   1  -7  12  338.09   12.08
   1  -7  12  320.60   11.65
   1   7  12  326.37   11.82
   1  -7  14   26.84    2.80
  -1  -7  14   23.29    2.47
   1  -7  14   21.32    2.52
   1  -7  14   29.25    4.73
   1  -7 -14   23.68    3.38
  -1   8   1    0.12    0.65
  -1  -8   1    1.75    0.53
   1  -8   1    3.29    1.47
   1   8   1    2.01    0.91
   1  -8   1    0.65    0.81
   1  -8  -1    1.59    0.93
  -1   8  -1    1.89    0.82
   1  -8  -1    2.74    0.84
   1   8  -1    1.08    0.78
  -1   8   1    1.82    0.88
   1  -8   1    1.44    0.73
   1   8  -1    2.63    0.83
   1   8  -3 1783.96   50.17
   1  -8   3 1773.12   49.69
   1   8   3 1787.61   48.79
   1   8  -3 1775.37   49.71
  -1   8  -3 1769.09   50.16
  -1   8   3 1836.30   49.72
   1  -8  -3 1879.76   53.52
   1  -8  -3 1778.61   51.28
   1   8  -3 1806.02   52.79
  -1  -8  -3 1778.04   51.45
   1  -8   3 1834.42   53.39
   1  -8   5  220.66    6.80
   1   8  -5  231.59   10.42
   1  -8  -5  242.50   10.17
   1  -8   5  231.38   10.03
  -1   8   5  269.08    9.25
   1   8   5  240.91    9.43
   1   8  -5  239.14    7.86
   1   8  -5  230.14    7.14
   1  -8  -7  113.94    6.20
  -1  -8  -7  104.89    4.53
  -1  -8   7  105.00    6.66
   1  -8   7  107.76    7.43
   1  -8   7  105.64    6.60
   1  -8   7  109.02    4.75
  -1   8   7  116.32    5.67
   1   8  -7   95.93    3.16
   1  -8   7  112.05    6.02
   1   8  -7  118.14    7.17
  -1  -8  -7  109.16    5.92
   1  -8  -7  114.52    6.10
   1   8   7  121.74    6.10
   1  -8  -7  107.48    4.05
   1  -8   9  401.95   17.70
  -1  -8  -9  409.36   13.01
   1  -8  -9  391.53   14.16
   1  -8   9  388.84   13.24
   1  -8  -9  380.20   14.84
   1  -8  -9  403.60   12.30
   1  -8   9  398.20   14.23
   1   8   9  385.70   13.98
   1  -8 -11   19.99    2.03
   1  -8  11   21.67    2.36
  -1  -8 -11   18.69    2.11
   1   8  11   19.99    2.38
   1  -8  11   19.29    2.18
  -1  -8 -11   19.42    2.12
   1  -8 -11   20.61    2.88
  -1   8  11   21.26    2.22
   1  -8  11   20.52    3.80
  -1  -8  13  109.22    5.52
   1  -8  13   93.02    8.49
   1  -8 -13  111.02    6.83
   1   8  13  114.41    5.96
   1  -8  13  119.73    5.88
   1  -8  13  117.13    6.07
  -1  -8  15  246.55   15.50
   1  -8  15  222.45   14.19
   1  -8 -15  219.38   10.83
  -1  -8  15  225.59    9.26
   1  -8  15  254.09   10.09
   1   9   0    0.37    0.69
  -1  -9   0   -0.31    0.49
   1  -9   0   -1.17    0.87
  -1   9   0    0.28    0.69
   1  -9   0   -0.15    0.84
   1  -9  -2  712.92   23.55
  -1  -9   2  637.28   18.97
   1  -9   2  692.93   23.35
   1   9  -2  678.85   20.02
  -1   9  -2  661.90   19.42
   1  -9  -2  652.00   20.56
   1  -9   2  666.19   21.87
   1   9   2  702.24   21.10
  -1   9   2  648.67   19.48
   1  -9   2  638.79   19.56
   1   9  -2  657.41   19.44
   1   9  -4 1760.80   51.13
   1   9  -4 1710.68   47.68
   1  -9   4 1658.30   47.03
   1  -9  -4 1684.39   49.30
   1   9  -4 1690.68   47.02
   1  -9   4 1729.82   51.19
  -1   9   4 1703.92   46.84
  -1  -9  -4 1658.09   49.41
   1   9  -6  196.23    6.24
   1  -9   6  195.80    7.46
   1   9   6  217.93    8.97
  -1  -9  -6  190.44    7.28
  -1   9  -6  204.69    6.54
   1   9  -6  207.02   10.21
  -1   9   6  213.21    8.62
   1  -9   6  210.14    9.55
  -1  -9  -6  197.47    8.94
   1  -9   6  225.37   11.09
   1   9  -6  210.25    7.18
   1  -9   8  143.41    6.08
  -1  -9  -8  141.18    5.80
   1  -9  -8  142.45    5.25
   1  -9   8  156.42    9.49
   1   9  -8  150.21    8.95
   1  -9  -8  141.55    7.47
   1  -9   8  152.02    7.58
   1  -9  -8  123.73    7.04
   1  -9 -10  505.67   17.66
   1  -9  10  507.38   16.84
   1  -9 -10  535.44   18.74
   1  -9  10  522.38   21.71
  -1   9  10  503.54   16.02
   1  -9  10  505.33   17.66
   1   9  10  480.03   17.56
   1  -9 -10  560.41   15.87
   1  -9  12  275.25   10.12
  -1  -9 -12  228.35    9.19
   1  -9  12  270.49   10.32
   1  -9 -12  266.95   11.50
   1   9  12  259.30   10.46
   1  -9  12  261.92   14.30
  -1  -9  14   56.49    3.88
   1  -9  14   48.50    6.34
   1  -9 -14   54.70    5.09
   1  -9  14   64.31    4.36
   1  -9  14   57.34    4.17
   1 -10   1  166.91    7.60
  -1 -10   1  164.40    5.60
   1 -10  -1  175.50    6.95
   1  10  -1  160.41    6.36
  -1  10  -1  167.22    5.99
   1 -10  -1  174.74    7.04
   1  10  -1  174.14    6.94
   1 -10   1  164.77    6.56
  -1 -10  -3  585.56   19.73
  -1  10  -3  602.40   18.14
   1 -10   3  604.44   18.15
   1 -10   3  614.11   22.09
   1  10  -3  586.82   17.90
   1 -10  -3  618.25   19.74
  -1  10   3  593.45   17.73
   1  10   3  604.51   16.81
   1  10  -3  616.97   18.58
   1  10  -3  615.88   21.28
  -1  10   5  190.66    5.95
   1  10  -5  192.09    7.02
   1 -10   5  193.52    9.73
   1  10  -5  189.63    6.41
   1 -10   5  189.83    6.16
  -1  10   5  198.94    8.34
   1  10   5  206.13    8.53
   1  10  -5  205.01   10.01
  -1 -10  -7  152.33    5.90
   1 -10   7  154.40    8.08
   1 -10   7  149.94    9.09
  -1  10  -7  140.30    4.72
   1  10  -7  143.73    4.34
   1 -10  -7  150.26    5.36
  -1  10   7  133.44    4.52
   1 -10   7  154.06    6.20
   1  10  -7  151.09    8.78
   1 -10  -7  150.34    7.64
  -1 -10  -7  138.63    7.40
   1 -10   9  245.12    9.05
  -1  10   9  224.22    7.41
   1 -10   9  245.65   12.81
   1 -10  -9  234.14   10.44
   1  10  -9  268.69   13.07
   1 -10   9  247.52   10.65
   1  10   9  205.58    9.62
   1 -10  -9  240.40    7.97
   1 -10  11  103.96    5.41
   1 -10 -11  113.37    6.71
   1 -10 -11  115.57    4.67
  -1 -10 -11  110.95    6.25
   1 -10  11  102.19    8.30
   1  10  11   91.23    5.75
   1 -10 -11   92.15    5.58
   1 -10  13  117.17    6.20
   1 -10  13  121.00    6.17
   1  10  13  115.68    6.49
   1 -10  13  106.46    9.13
   1 -10 -13  125.55    7.45
  -1 -10  15   87.79    5.21
   1 -10 -15  101.87    6.91
  -1  11   0    0.22    0.76
   1 -11   0   -0.58    1.08
   1 -11   0    1.21    0.88
  -1  11  -2  542.50   16.02
  -1 -11   2  505.84   15.59
   1 -11   2  516.60   16.56
   1  11  -2  549.88   17.11
   1  11   2  540.88   17.92
   1  11  -2  511.23   16.36
   1  11   2  537.79   17.51
   1 -11  -2  512.50   17.53
  -1  11   2  549.22   17.51
  -1 -11   4 1367.19   39.67
   1  11   4 1414.91   38.48
   1  11  -4 1434.29   40.40
   1 -11   4 1516.20   44.07
   1 -11  -4 1394.63   42.11
   1  11  -4 1427.12   44.20
   1 -11  -4 1486.20   45.04
   1  11   4 1397.70   41.67
  -1 -11  -4 1387.74   42.02
   1 -11   4 1413.04   44.47
   1  11  -4 1409.36   39.73
   1 -11   4 1330.93   39.35
   1  11  -6   39.91    2.55
   1  11  -6   36.13    1.93
   1 -11  -6   33.37    3.87
   1  11  -6   29.62    3.99
   1 -11   6   39.17    4.24
  -1  11  -6   33.96    2.17
   1 -11  -8  346.66   12.71
   1 -11   8  363.78   13.64
   1 -11   8  330.14   10.80
   1 -11   8  387.05   15.70
   1  11  -8  361.98   15.01
   1 -11  -8  327.79    9.62
   1 -11 -10  460.23   17.38
   1 -11  10  467.07   15.93
   1 -11 -10  502.05   14.84
   1 -11  10  513.23   21.00
   1  11  10  431.38   16.87
  -1 -11  12  334.08   11.97
   1 -11  12  336.69   16.66
   1 -11  12  318.63   11.84
   1 -11 -12  329.33   13.56
  -1 -11  14   32.38    3.14
   1 -11 -14   38.24    4.37
   1 -11  14   36.80    3.44
  -1  12   1    2.06    1.08
   1 -12  -1    2.44    0.97
   1  12   1    2.85    1.31
   1  12  -1    4.31    1.37
  -1  12   1    3.35    0.92
  -1 -12   1    3.59    0.80
   1 -12   1    4.26    1.20
  -1  12  -1    3.55    0.93
   1 -12  -1    4.21    1.46
  -1  12  -3   58.32    3.12
   1  12  -3   63.03    3.67
   1 -12   3   52.39    5.33
   1 -12   3   58.46    4.65
   1  12  -3   57.57    3.33
   1 -12   3   57.81    3.16
   1 -12  -3   66.06    4.46
   1 -12  -3   64.40    5.94
  -1 -12  -3   56.56    4.03
   1  12   3   57.61    2.23
  -1 -12   5  116.85    5.03
   1  12  -5  128.97    8.12
   1 -12  -5  124.45    8.18
   1  12  -5  125.47    4.88
   1 -12   5  141.16    8.18
   1 -12   5  111.62    7.79
   1 -12  -5  118.61    6.70
   1  12   5  118.97    3.95
   1  12  -5  123.86    5.42
  -1 -12  -5  127.41    6.81
   1 -12   5  125.24    4.60
  -1 -12   7   15.85    1.79
   1  12  -7   11.33    2.80
   1  12  -7   14.22    0.98
   1  12  -7   13.32    1.59
  -1  12  -7   15.95    1.41
   1 -12   7   16.37    3.07
  -1 -12  -7   15.60    2.60
   1 -12  -9   94.22    4.17
   1 -12   9   99.53    5.19
   1  12  -9  103.24    7.99
   1 -12   9  105.10    7.95
   1 -12   9   99.32    6.74
   1 -12  -9   96.97    6.18
   1  12   9   80.49    5.57
   1  12  11    4.68    1.78
   1 -12 -11    4.47    1.14
   1 -12  11    5.24    2.53
   1 -12  11    5.05    1.60
   1 -12 -11    4.89    2.11
   1  12  13    7.63    2.33
   1 -12  13    6.78    1.83
   1 -12  13    8.23    3.48
  -1 -12  13    5.98    1.83
   1 -12 -13    5.26    2.25
   1 -12  13    7.57    2.04
  -1  13   0   -0.34    0.75
   1 -13   0   -0.26    0.79
   1  13   0   -0.21    1.05
   1  13   0    2.58    1.15
  -1  13   0   -0.20    1.03
   1 -13   0   -0.22    1.09
  -1  13  -2  231.24    8.09
   1  13   2  231.82    9.46
   1  13  -2  241.19    9.47
   1 -13   2  238.84   10.45
   1  13   2  223.52    9.76
   1 -13   2  229.48    8.62
  -1  13   2  247.17    9.55
   1 -13  -2  226.15    9.66
   1 -13   4 1182.02   36.97
   1 -13   4 1111.59   32.59
  -1 -13   4 1122.89   32.79
   1  13  -4 1184.83   33.84
   1  13  -4 1204.42   38.18
  -1 -13  -4 1176.26   35.33
   1 -13   4 1090.70   38.13
   1 -13  -4 1205.25   39.24
   1 -13  -4 1128.65   35.20
   1  13   4 1125.65   31.44
   1  13  -4 1140.38   33.02
  -1 -13   6   14.97    1.70
   1  13  -6   13.67    3.21
   1 -13  -6   14.66    3.20
   1 -13  -6   14.26    2.61
   1 -13   6   21.51    3.45
   1 -13   6   15.94    3.24
   1  13  -6   18.82    1.44
  -1  13  -6   17.04    1.80
   1  13  -6   15.44    1.84
  -1 -13   8  452.20   14.65
  -1  13  -8  404.20   13.10
   1 -13  -8  468.20   13.87
   1  13  -8  491.58   19.73
   1  13   8  433.61   16.31
   1 -13  -8  436.06   16.53
   1 -13   8  505.78   18.99
   1 -13 -10  427.75   16.61
   1  13 -10  466.70   20.22
   1 -13  10  426.63   19.17
   1  13  10  387.14   15.86
   1 -13 -10  440.29   13.68
   1 -13  10  432.41   15.03
   1 -13  12  388.73   18.36
   1 -13  12  363.93   13.38
   1 -13 -12  388.86   15.22
   1 -13 -14   20.63    3.48
   1  14  -1   51.07    3.87
   1  14   1   46.60    3.62
  -1  14   1   51.73    2.85
   1  14  -1   54.28    3.66
   1 -14   1   56.21    3.57
  -1  14  -1   55.67    2.91
   1 -14  -1   52.99    3.80
  -1  14   1   52.12    3.68
   1 -14  -1   51.11    3.81
  -1 -14   3  731.87   21.30
   1  14  -3  730.46   22.82
  -1 -14  -3  655.25   20.65
   1 -14   3  756.73   24.84
   1 -14  -3  769.63   27.98
   1  14   3  730.08   23.66
   1 -14   3  719.86   27.15
   1 -14   3  699.42   21.50
   1 -14  -3  713.81   23.42
  -1  14   3  743.28   23.21
  -1 -14   5   73.84    3.88
   1  14  -5   80.69    6.85
   1  14   5   79.11    2.78
   1 -14   5   73.01    6.66
  -1  14  -5   73.06    4.04
   1 -14  -5   79.93    5.34
   1  14  -5   83.65    4.49
   1 -14  -5   80.20    7.04
   1  14  -5   81.63    3.73
   1 -14   5   80.20    6.29
   1 -14   5   79.07    3.61
  -1 -14   7   98.66    4.87
   1  14  -7  103.53    4.90
   1  14  -7  101.85    8.01
   1 -14   7  107.67    7.68
  -1  14  -7   95.05    4.46
   1  14  -7   98.41    3.64
   1 -14  -9  347.65   13.39
   1 -14  -9  356.25   10.41
   1  14  -9  378.40   16.67
   1  14   9  323.25   12.86
  -1 -14   9  345.89   11.40
   1  14  11   18.54    2.92
   1 -14 -11   17.22    3.01
   1 -14  11   20.86    4.06
   1 -14  11   25.34    2.80
   1  14  13   57.41    5.18
   1 -14 -13   69.34    5.85
  -1  15   0    0.43    1.10
  -1  15   0    0.24    0.82
   1  15   0    1.41    1.43
   1  15   0    0.92    1.19
   1 -15   0    0.23    1.16
  -1  15  -2  416.13   13.21
   1 -15   2  417.66   15.85
  -1  15   2  417.64   13.09
   1  15  -2  406.10   14.95
  -1 -15  -2  392.82   13.40
   1 -15   2  411.17   13.79
   1 -15  -2  404.88   14.90
  -1 -15   2  415.89   13.23
  -1  15   2  431.08   14.90
   1  15  -2  418.02   14.10
   1  15  -4  913.15   33.35
  -1 -15   4  902.95   27.79
   1  15  -4  978.67   29.30
   1 -15   4  970.81   31.84
   1 -15  -4  922.90   29.99
   1 -15   4  971.26   27.83
   1  15   4  944.36   30.25
  -1  15  -6   58.63    3.54
  -1 -15   6   50.22    3.27
   1 -15   6   54.00    3.67
   1 -15   6   64.21    5.73
   1  15  -6   63.25    3.85
   1  15   6   49.01    2.07
   1  15  -6   53.50    2.82
   1  15   6   49.82    4.36
   1 -15  -6   56.71    4.58
   1  15  -6   55.06    6.13
  -1 -15   8  271.02    9.83
   1  15  -8  266.62    9.45
  -1  15  -8  232.66    8.55
   1  15   8  234.94   11.06
   1 -15   8  283.55   13.81
   1  15  -8  280.82   14.52
  -1 -15  10  389.98   13.73
   1  15 -10  406.71   19.17
   1 -15 -10  385.89   15.59
  -1  15 -10  384.69   18.76
   1  15  10  366.58   15.18
   1 -15  12  261.30   10.86
   1 -15  12  294.72   15.51
   1 -15 -12  266.18   12.23
  -1  16  -1  312.12   10.38
   1 -16  -1  305.87   11.86
   1 -16   1  315.19   12.63
   1 -16   1  308.73   11.38
   1  16   1  317.41   12.51
   1  16  -1  316.80   12.33
   1  16  -1  317.69   11.60
  -1  16   1  305.50   10.22
  -1  16   3  201.30    7.18
  -1 -16   3  195.26    7.54
   1 -16   3  197.70    7.75
   1 -16   3  206.55   10.10
   1  16  -3  196.36    8.87
  -1 -16  -3  193.32    6.92
   1  16   3  216.50    9.54
   1 -16  -3  182.39    8.81
   1  16  -5  118.24    9.37
   1  16  -5  149.18    6.92
  -1 -16   5  143.81    6.10
   1 -16   5  155.94    9.02
  -1  16  -5  135.94    6.31
   1  16   5  135.87    7.62
   1 -16  -5  138.23    7.48
   1  16  -7  145.09    6.50
  -1 -16   7  142.14    6.30
   1  16   7  131.94    7.59
   1 -16   7  145.85    6.75
  -1  16  -7  147.84    6.31
   1 -16   7  147.86    9.35
   1  16  -7  129.86    9.92
   1  16  -7  130.05    4.93
   1 -16  -7  135.40    7.59
  -1  16  -9  109.49    4.64
  -1 -16   9  144.95    6.41
  -1  16  -9  115.35    9.53
   1  16   9  116.32    7.19
   1 -16  -9  135.56    7.81
   1  16  -9  127.85    9.83
   1 -16   9  148.76    9.64
  -1 -16  11  131.79    6.57
  -1  16 -11  150.18   11.30
   1  16 -11  139.95   10.82
   1 -16 -11  122.74    7.87
   1  16  11  125.04    7.63
   1  16  13   68.94    5.60
  -1  17   0    1.04    1.04
   1 -17   0    1.20    1.23
   1  17   0   -1.54    1.35
   1 -17   0   -0.25    1.32
  -1  17   2  428.86   13.26
  -1 -17  -2  400.55   13.64
   1  17  -2  416.68   15.36
   1 -17   2  451.75   16.44
   1 -17  -2  391.93   14.81
   1 -17   2  421.65   14.34
   1 -17   4 1019.73   32.71
   1  17  -4  935.58   30.22
  -1 -17   4  961.28   28.77
   1 -17  -4  896.65   30.14
   1  17  -4  937.08   34.85
   1  17   4 1020.88   31.43
   1 -17   4  966.99   28.60
  -1 -17   6   77.94    4.34
   1  17   6   72.66    5.42
   1 -17  -6   74.97    5.45
   1  17  -6   81.76    4.86
   1 -17   6   79.08    6.62
  -1  17  -6   72.95    4.37
   1  17  -6   73.83    3.59
   1  17  -6   72.16    7.52
  -1 -17   8  160.57    7.06
   1 -17   8  161.87    7.55
   1 -17   8  144.45    9.76
   1  17  -8  157.93    6.91
  -1  17  -8  149.25    6.43
   1  17   8  148.73    8.38
   1  17  -8  174.81   11.63
   1 -17 -10  260.91   12.10
  -1  17 -10  262.31   15.16
  -1 -17  10  242.73    9.98
   1 -17  10  248.38   13.84
   1  17 -10  254.90   14.95
   1  17  10  241.86   11.52
   1  17  12  189.83    9.89
   1  18  -1    8.19    2.00
   1  18   1    6.90    1.97
   1 -18  -1    8.99    1.94
   1 -18   1    8.84    1.94
   1 -18   1    7.56    1.63
  -1  18   1    7.20    1.29
  -1  18   3   56.47    3.17
   1  18  -3   59.32    4.48
   1 -18  -3   56.37    4.39
   1 -18   3   49.04    4.66
   1 -18   3   54.52    3.64
  -1 -18  -3   50.37    2.91
  -1 -18   5   81.85    4.56
  -1  18  -5   83.81    4.78
   1  18   5   84.78    5.89
   1  18  -5   78.27    5.21
   1 -18  -5   90.20    5.88
   1 -18   5   77.73    6.52
   1  18  -5   78.54    8.04
   1  18  -7    9.79    1.94
  -1  18  -7    8.29    1.69
   1 -18   7    9.14    2.72
   1  18   7   10.31    2.59
   1  18  -7    3.04    3.26
  -1 -18   7   13.85    2.16
   1 -18  -7   11.22    2.55
  -1  18  -9   73.88    8.31
   1  18  -9   75.10    8.33
   1  18   9   75.18    5.93
   1  18  -9   89.55    4.80
   1 -18   9   85.84    7.47
  -1 -18   9   88.07    5.04
   1  18  11    9.89    2.56
   1  19   0    0.33    1.29
  -1 -19   0    0.29    1.11
   1 -19   0    0.64    1.17
   1 -19   0    1.11    1.29
   1  19  -2  179.85    8.97
  -1 -19  -2  202.69    7.86
   1 -19  -2  197.16    9.14
   1 -19   2  213.63    8.56
   1  19   2  175.58    9.16
   1 -19   2  202.81    9.86
  -1  19   4  859.79   25.13
   1  19  -4  847.44   27.54
   1  19  -4  823.31   32.43
   1  19   4  844.41   28.39
  -1  19  -4  835.65   26.68
   1 -19  -4  851.66   27.98
   1 -19   4  859.23   29.65
   1 -19  -6   46.28    4.45
   1  19  -6   55.34    4.23
  -1 -19   6   44.28    3.40
   1 -19   6   52.29    5.53
   1  19  -6   37.74    6.15
  -1  19  -6   37.57    3.28
   1  19   6   38.45    4.14
   1 -19   8  216.06   12.46
  -1 -19   8  230.67    9.41
  -1  19  -8  217.69    8.85
   1 -19  -8  217.33   10.91
   1  19   8  214.01   10.82
   1  19  -8  220.36   14.26
  -1  19  -8  252.82   15.05
   1  19  -8  229.80    9.43
  -1 -19  10  245.92    9.81
   1  19  10  184.98   10.30
   1 -20   1   90.04    5.36
   1 -20  -1   84.68    5.60
   1 -20   1   87.21    5.93
   1  20  -1   95.42    6.00
   1  20   1   97.29    6.16
   1 -20  -1   80.66    5.45
  -1 -20   1   88.45    5.82
  -1 -20   3  331.07   14.13
   1 -20   3  320.88   13.98
   1  20  -3  327.65   13.01
   1 -20  -3  340.58   13.31
   1 -20   3  313.33   11.72
  -1 -20  -3  305.33   10.50
  -1 -20   5   72.01    4.29
   1  20  -5   70.26    4.96
   1  20   5   54.78    4.96
  -1  20  -5   59.54    4.24
   1 -20   5   65.72    6.08
   1 -20  -5   70.70    5.43
  -1 -20   5   65.63    5.91
  -1 -20   7  111.84    5.94
  -1 -20   7   89.04    7.51
   1  20  -7  111.54    6.29
  -1  20  -7  103.43    5.62
   1  20   7   85.50    6.42
   1 -20  -7  113.53    7.20
   1  20  -7   99.24    9.63
  -1  20  -7   92.58    9.39
   1 -20   7  109.78    8.36
  -1 -20   9  207.47    8.94
  -1 -20   9  184.64   11.90
   1 -20   9  206.27   12.22
   1  21   0    1.80    1.61
   1 -21   0   -0.34    1.27
  -1 -21   0    0.88    1.20
   1 -21   0    0.91    1.48
   1 -21   2  241.27   11.19
   1  21   2  217.38   10.56
   1  21  -2  217.88   10.30
   1 -21  -2  236.36   10.45
   1 -21   2  225.17    9.57
  -1 -21   2  238.92   11.04
  -1  21  -4  483.42   23.04
  -1 -21   4  545.34   20.94
   1 -21   4  539.32   20.84
   1  21   4  515.43   19.77
  -1  21  -4  520.29   18.40
   1  21  -4  576.35   24.47
   1  21  -4  552.75   19.29
   1 -21  -4  544.56   19.66
   1  21  -6   10.97    2.47
  -1  21  -6   -0.86    4.45
  -1  21  -6    8.46    1.95
  -1 -21   6    9.46    2.74
  -1 -21   6   13.55    2.23
   1 -21   6    7.92    2.63
   1  21   6    7.35    2.27
   1 -21  -6    4.49    2.08
   1  21  -6    0.88    4.56
  -1 -21   8  220.35    9.53
   1 -21   8  209.56   12.47
   1  21  -8  220.25    9.69
   1  21   8  203.74   10.64
   1  21  -8  218.06   14.85
  -1 -21   8  207.27   12.43
  -1 -22  -1  267.67   10.54
   1  22  -1  254.79   11.61
  -1 -22   1  254.50   11.36
   1 -22   1  260.43   11.76
   1  22   1  243.57   11.59
   1 -22   1  286.48   11.24
   1 -22  -1  278.77   11.57
   1  22  -3   26.81    3.36
  -1 -22   3   34.87    4.01
   1 -22   3   21.26    3.32
  -1  22  -3   27.52    3.19
   1 -22  -3   26.64    3.40
   1  22  -5   69.95    8.18
  -1  22  -5   89.93    8.88
   1  22  -5   73.78    5.35
  -1  22  -5   69.10    4.84
   1  22   5   74.24    5.91
   1 -22  -5   84.79    6.09
  -1 -22   5   77.42    6.60
   1  22  -7  129.80    7.33
   1 -22   7  128.91    9.23
  -1  22  -7  125.62    6.60
  -1 -22   7  139.66    9.51
  -1 -23   0   -0.62    1.39
   1 -23   0    1.77    1.44
   1  23   0    1.16    1.66
   1 -23   0   -0.33    1.63
   1 -23   2  198.57    9.98
  -1 -23   2  186.01    9.59
   1  23  -2  186.09    9.37
  -1  23  -2  158.17    8.56
   1 -23  -2  194.63    9.51
   1  23   2  178.07    9.48
  -1  23  -4  444.87   16.57
   1  23  -4  473.49   17.34
   1 -23  -4  453.78   17.68
   1 -23   4  462.68   18.89
  -1  23  -4  474.00   22.26
   1  23  -4  444.14   21.91
  -1 -23   4  452.43   18.71
  -1  23  -6   17.35    2.56
   1  23  -6   17.16    2.80
   1  24  -1    9.47    2.49
  -1 -24   1   20.79    2.97
  -1  24  -1   14.71    2.74
   1 -24   1   11.84    2.41
   1  24   1   16.40    2.99
   1 -24  -1   10.22    2.54
  -1 -24   3   73.14    5.86
  -1  24  -3   49.80    7.03
   1 -24   3   57.86    5.43
   1  24  -3   59.95    5.02
   1  24   3   57.95    5.30
  -1  24  -3   58.53    4.81
   1 -24  -3   61.65    5.27
   1  24  -3   70.13    7.93
   1  24  -5   19.54    2.93
  -1  24  -5   16.83    2.60
  -1  25   0   -0.40    1.80
   1  25   0    1.67    1.86
  -1 -25   2  157.18    8.96
   1 -25   2  176.47    9.52
  -1  25  -2  142.81    8.21
   1 -25  -2  178.87    9.18
   1  25  -2  149.35    8.64
  -1  25  -4  503.13   18.50
   1  25  -4  520.48   19.09
   1  25  -6   18.36    2.98
   1  26  -3  129.25    7.85
  -1  26  -3  124.69    7.46
   1  26  -5   86.46    6.07
  -1  26  -5   73.14    5.33
  -2   0   0  198.25    5.99
  -2   0   0  197.64    7.98
   2   0  -2    2.37    1.15
   2   0   2    2.73    1.19
  -2   0  -2    3.10    0.69
  -2   0  -2    2.62    0.70
  -2   0   2    2.01    0.92
  -2   0  -4   47.42    2.06
  -2   0  -4   48.93    2.40
  -2   0  -4   42.61    2.09
  -2   0  -4   41.77    3.01
   2   0   4   40.03    2.95
   2   0  -4   41.78    3.03
   2   0   4   51.17    3.30
  -2   0  -4   43.76    3.08
  -2   0   4   45.84    3.10
  -2   0   6 4028.12  111.30
   2   0   6 4070.03  114.39
   2   0   6 4103.89  112.38
  -2   0  -6 4128.57  114.86
   2   0   6 4116.58  112.26
   2   0   6 4213.50  111.76
  -2   0  -6 3978.84  113.58
  -2   0   6 4065.64  113.47
   2   0   8 1875.02   50.46
  -2   0   8 1779.10   53.54
   2   0   8 1754.40   50.71
   2   0   8 1750.20   49.38
  -2   0   8 1787.13   49.45
   2   0   8 1812.69   50.86
   2   0   8 1735.05   52.83
   2   0   8 1801.10   53.39
  -2   0   8 1742.32   50.78
  -2   0  -8 1858.79   50.95
   2   0  -8 1775.83   50.79
   2   0  10  389.32   12.62
  -2   0  10  375.22   11.67
   2   0  10  376.08   13.04
   2   0 -10  377.90   13.14
   2   0  10  338.65   14.47
   2   0  10  387.02   12.96
   2   0  12   42.61    4.32
   2   0 -12   40.85    3.71
   2   0  12   41.65    3.07
   2   0  12   42.66    3.20
  -2   0  12   40.07    2.48
   2   0  14   94.90    5.09
   2   0  14   89.86    5.14
   2   0  14   92.86    6.83
   2   0 -14   89.34    5.04
   2   1   1    7.53    1.40
  -2  -1   1    3.78    1.15
  -2  -1  -1    9.52    0.86
   2  -1   1    6.62    0.71
   2  -1   1    6.97    1.36
  -2   1  -1    8.16    0.78
  -2   1   1    8.84    1.46
  -2   1   1    8.59    0.56
  -2  -1  -3    5.09    1.24
   2  -1   3    5.92    1.29
  -2  -1   3    4.26    1.18
  -2   1  -3    4.07    0.76
   2  -1  -3    5.25    1.27
  -2  -1  -3    3.58    0.99
  -2  -1  -3    6.56    0.88
  -2  -1  -3    4.82    0.87
  -2   1  -3    4.82    0.73
   2   1   3    4.83    0.81
   2  -1   3    6.58    1.11
  -2  -1  -3    5.22    0.70
  -2   1   3    3.98    1.08
  -2   1  -3    6.06    1.28
  -2  -1   3    4.64    1.04
  -2   1  -3    6.51    0.94
  -2  -1  -5    2.89    0.68
   2  -1   5   11.58    1.22
   2  -1   5    4.01    1.17
   2  -1  -5    3.11    0.97
  -2   1  -5    3.54    1.06
  -2   1   5    2.91    0.39
   2   1   5    3.13    0.71
   2   1   5    3.69    0.83
   2  -1   5    5.87    1.27
  -2   1  -5    3.02    1.26
  -2  -1  -5    4.71    1.23
  -2  -1   5    3.91    1.12
  -2   1  -5    4.35    0.67
   2   1   5    3.72    1.00
  -2  -1   5    2.96    1.04
  -2   1   5    3.08    1.04
   2  -1   5    2.13    1.15
  -2  -1  -5    3.77    1.04
  -2  -1  -7   97.45    4.81
  -2  -1   7   95.33    4.80
   2   1   7   97.71    4.43
  -2  -1   7  102.50    5.93
   2   1   7  109.80    4.25
   2  -1   7  104.78    4.37
   2  -1   7  100.34    5.84
   2  -1   7  104.24    4.54
  -2   1   7   94.29    3.44
   2   1   7   91.98    3.77
  -2  -1  -7  108.94    4.49
   2  -1  -7   99.08    4.61
   2  -1   7  101.23    4.27
   2   1   7   98.75    4.54
   2   1   7   93.52    5.37
  -2   1  -7  102.96    4.94
  -2   1   7   98.84    4.87
   2  -1   7   96.95    5.69
   2  -1   9   -0.15    0.87
  -2  -1   9    0.46    0.58
   2  -1   9    0.35    1.05
   2   1   9    0.34    0.53
  -2   1   9   -0.32    0.61
  -2   1   9    0.84    0.81
  -2  -1   9   -0.14    0.61
   2   1   9   -0.30    0.99
   2  -1   9   -0.35    0.92
   2   1   9    0.14    0.83
  -2   1  -9   -0.28    0.61
  -2  -1   9    1.13    1.28
   2  -1   9   -0.74    1.25
   2  -1   9    1.72    1.28
   2   1   9    0.17    0.75
   2   1   9   -0.93    1.27
  -2  -1  -9   -0.56    0.58
   2  -1  -9    0.19    0.99
   2   1  -9    0.33    0.83
   2  -1  11    7.54    1.48
  -2   1  11    5.89    1.02
  -2  -1  11    8.20    1.21
   2  -1  11   10.52    1.62
   2   1  11    7.71    1.46
   2   1 -11    7.20    1.71
   2   1  11    6.51    0.89
   2  -1  11    5.32    1.84
   2   1  11    7.43    1.47
   2  -1 -11   10.96    2.12
   2   1  11    6.76    1.87
   2   1  11    6.61    1.60
   2  -1  11    7.68    1.39
   2   1  13   10.25    2.31
   2   1  13    7.98    1.61
  -2  -1  13    6.58    1.22
  -2   1  13   10.31    1.44
   2   1 -13    5.71    1.62
   2  -1  13    7.46    1.65
   2  -1  13    5.84    1.44
   2   1  13    6.83    1.62
   2  -1  13    8.37    2.37
   2  -1 -13    6.46    1.92
   2  -1  15    1.20    1.41
   2  -1  15    2.07    1.94
   2   1  15   -0.23    1.49
   2  -1  15    2.12    1.34
   2   1  15    0.92    1.73
   2  -2   0 7560.37  205.06
  -2  -2   0 7542.01  207.81
  -2   2   0 7602.35  207.73
  -2   2   2  491.27   16.27
  -2  -2  -2  495.67   14.40
   2  -2   2  501.47   16.24
   2  -2  -2  462.10   16.05
  -2  -2   2  495.87   14.87
   2  -2   2  482.60   14.82
  -2  -2   2  493.33   14.87
  -2  -2  -2  502.48   14.66
   2   2  -2  492.68   14.88
  -2   2  -2  462.90   15.58
  -2  -2   2  498.79   16.45
  -2   2  -2  490.91   14.87
   2   2   2  505.33   14.77
  -2   2   4    0.82    0.82
  -2  -2  -4    1.07    0.85
  -2  -2   4    0.22    0.74
  -2  -2  -4    1.18    0.63
  -2   2  -4    2.01    0.72
  -2   2  -4    2.79    0.62
  -2  -2   4    0.73    0.80
   2  -2   4    1.46    0.97
  -2  -2  -4    2.12    0.76
  -2  -2  -4    1.00    0.95
   2   2   4    1.33    0.64
   2  -2   4    0.68    0.77
  -2   2  -4    1.26    0.88
   2  -2   4    0.59    0.74
   2  -2  -4    0.40    0.82
  -2   2   6  261.15    7.88
   2  -2   6  285.02   10.98
  -2   2   6  263.14   10.04
   2   2   6  269.50    8.65
   2  -2   6  281.83    9.19
   2  -2   6  263.94   10.02
   2  -2   6  278.20   11.05
  -2  -2  -6  271.66   10.12
  -2  -2   6  276.52   10.23
   2  -2  -6  282.63   10.24
   2   2   6  276.00   10.29
   2  -2  -6  267.77    9.44
  -2   2  -6  281.20    8.13
   2   2   6  266.81    9.16
   2   2   6  271.93    9.33
  -2  -2  -6  278.03   10.71
  -2   2  -6  261.35   10.10
   2   2   6  265.90    8.74
  -2  -2  -8  451.94   14.82
  -2  -2   8  439.48   14.70
  -2  -2  -8  456.36   14.38
   2   2   8  453.33   13.69
  -2   2   8  445.52   13.15
   2   2   8  474.80   16.00
   2  -2   8  461.33   16.94
   2   2   8  439.84   14.46
   2  -2   8  437.02   16.64
  -2  -2   8  449.73   16.90
   2  -2   8  468.24   14.44
   2  -2   8  416.06   13.90
  -2   2   8  440.66   14.79
   2   2   8  473.54   15.14
  -2   2  -8  473.15   14.95
   2  -2   8  440.33   14.52
   2  -2  -8  450.24   14.94
   2   2  -8  440.26   14.12
   2   2   8  472.23   14.02
  -2   2  10   27.61    1.75
   2  -2  10   30.07    2.47
   2   2  10   25.80    2.34
   2   2 -10   27.62    2.37
  -2  -2 -10   23.09    1.75
   2  -2  10   27.32    3.49
   2   2  10   25.76    2.18
   2  -2  10   21.34    2.16
  -2  -2  10   22.54    1.77
   2   2  10   21.74    2.74
   2  -2  10   26.38    2.11
   2  -2 -10   23.82    2.66
   2   2  10   23.56    2.81
  -2  -2  10   24.59    1.83
   2   2  10   25.26    1.76
   2   2  12 1158.16   33.60
   2  -2  12 1158.12   33.92
   2   2  12 1159.93   36.17
  -2  -2  12 1139.86   32.87
   2   2 -12 1113.98   34.03
   2  -2  12 1116.22   34.13
   2  -2 -12 1106.15   35.36
   2   2  12 1147.88   34.14
   2  -2  12 1153.81   37.63
   2  -2  14  396.68   13.68
   2  -2  14  377.54   16.80
   2   2  14  361.52   15.48
   2  -2 -14  377.94   14.03
   2  -2  14  384.73   13.82
   2   2  14  382.49   13.27
   2  -2  16  256.66   13.48
   2  -2  16  252.24   10.39
   2   3  -1   19.76    1.48
  -2  -3   1   20.95    1.57
   2   3   1   20.74    1.57
  -2   3  -1   18.76    1.87
   2  -3   1   21.20    2.28
  -2   3  -1   19.68    1.49
  -2   3   1   17.29    2.05
   2  -3   3   96.66    5.01
   2  -3   3   92.19    4.96
   2  -3  -3   94.48    5.03
  -2  -3  -3   96.67    3.00
  -2   3  -3   92.15    3.85
  -2  -3   3   91.96    4.42
   2  -3   3   91.41    4.40
   2   3  -3   88.46    4.36
  -2  -3  -3   90.57    3.70
  -2   3  -3  102.80    4.58
  -2  -3  -3   95.19    3.91
  -2   3  -3   94.94    5.08
  -2   3   3   91.06    5.00
   2   3   3   94.34    3.90
  -2  -3   3   97.28    3.98
   2  -3  -5    4.56    1.12
   2  -3   5    3.56    0.89
   2  -3   5    3.26    1.22
  -2   3  -5    3.43    1.06
   2   3   5    3.48    0.67
  -2  -3  -5    3.34    1.00
  -2  -3   5    3.27    1.09
  -2   3  -5    2.69    0.51
   2   3   5    2.66    0.73
  -2  -3   5    5.02    1.01
  -2   3  -5    3.15    1.24
  -2  -3  -5    5.72    1.26
  -2   3   5    4.05    1.16
   2  -3   5    2.56    1.14
  -2  -3   5    2.04    1.00
   2   3   5    3.28    0.95
   2  -3   5    3.50    1.13
   2  -3  -5    2.74    1.00
   2   3   7    1.34    0.95
  -2  -3  -7    1.45    0.80
   2  -3   7    1.36    0.85
  -2  -3   7    2.73    1.08
   2  -3  -7    1.99    0.91
  -2  -3   7    1.44    0.78
   2  -3   7    3.73    1.38
  -2  -3  -7    3.10    1.01
   2  -3   7    1.21    0.72
  -2  -3   7    1.25    1.54
  -2   3   7    1.67    0.83
   2   3   7    3.12    0.97
   2  -3  -7    1.11    0.91
   2   3   7    3.00    0.77
  -2   3  -7    1.92    0.93
   2  -3   7    1.42    0.85
   2  -3   7   -0.31    1.69
   2  -3   7    2.25    0.74
   2   3   7    2.36    0.67
   2   3   7    1.71    1.04
   2   3  -9   -0.14    0.82
   2   3   9    0.76    0.87
   2  -3   9    0.83    0.96
   2  -3   9    0.73    0.96
   2  -3   9    0.82    1.29
   2   3   9   -0.12    0.61
  -2  -3   9   -0.49    0.84
   2   3   9    0.80    1.00
  -2  -3  -9    0.67    0.78
  -2  -3   9    0.33    0.64
   2   3   9    0.53    0.93
   2  -3   9    0.14    0.91
   2   3   9    0.79    1.62
   2  -3  -9    0.68    1.19
   2  -3  11   11.36    2.49
   2   3  11    7.18    1.15
   2  -3  11    9.62    1.65
   2   3  11    7.57    1.92
   2  -3  11    9.44    1.58
  -2  -3  11    7.07    1.20
   2   3 -11    6.49    1.45
   2  -3 -11    8.05    2.04
   2   3  11    8.28    1.47
   2   3  11    7.85    1.93
  -2  -3  11    6.66    1.17
   2  -3  13    1.59    1.93
   2  -3  13    0.66    1.33
   2  -3  13   -0.49    1.04
  -2  -3  13    0.15    0.96
   2   3  13    2.90    1.51
   2   3  13    0.37    1.11
   2   3 -13    0.98    0.94
   2  -3 -13   -0.31    1.64
   2  -3  15    0.54    1.18
   2  -3  15   -1.51    1.51
   2  -3  15    2.91    2.05
   2  -3 -15    2.91    1.82
  -2   4   0 3907.70  111.19
   2   4   0 3997.51  109.08
  -2  -4   2  211.94    7.29
  -2   4  -2  217.60    8.27
   2  -4  -2  216.33    8.90
  -2   4   2  218.40    9.04
   2   4   2  217.09    7.41
   2  -4   2  217.48    8.87
   2   4  -2  212.79    7.81
  -2   4  -2  209.28    7.83
   2  -4   4   31.81    2.77
   2  -4  -4   28.22    2.67
  -2   4  -4   28.54    1.98
  -2  -4   4   21.61    2.31
  -2  -4  -4   32.39    2.31
   2   4  -4   26.91    2.51
  -2   4  -4   34.01    2.76
  -2   4  -4   32.54    2.88
  -2  -4   4   30.42    1.98
  -2   4   4   33.50    2.90
   2   4   4   33.56    2.09
   2  -4   4   29.65    2.63
  -2   4  -6   42.41    3.31
   2  -4   6   37.59    3.05
   2  -4  -6   47.52    3.35
  -2  -4  -6   43.22    2.64
   2   4   6   46.15    2.10
   2  -4   6   47.96    2.81
  -2  -4   6   45.10    3.46
   2   4   6   45.46    2.58
  -2  -4   6   43.74    2.50
   2   4   6   45.19    2.98
  -2   4   6   43.18    3.36
  -2   4  -6   44.44    1.74
   2  -4  -6   37.29    2.82
  -2  -4  -6   48.17    3.46
   2  -4   6   41.52    3.56
   2  -4   6   51.45    4.16
  -2  -4  -6   45.70    3.30
   2   4   8  993.27   27.82
   2  -4   8 1009.93   28.74
   2  -4   8  951.59   29.15
   2  -4   8  952.98   28.78
  -2  -4   8  955.43   29.56
  -2  -4   8  982.93   27.96
   2   4   8  936.92   28.07
  -2  -4  -8 1000.97   29.51
   2  -4   8 1003.17   32.23
   2  -4  -8  961.38   29.25
   2  -4   8  884.75   27.61
   2   4   8 1026.89   29.79
  -2  -4  -8 1022.30   28.61
   2  -4  -8  928.45   29.37
  -2  -4   8 1013.02   31.74
   2  -4   8  963.44   31.42
   2   4  10   21.38    1.83
  -2  -4 -10   20.45    1.98
  -2  -4  10   16.24    1.84
   2   4  10   21.97    1.93
   2  -4  10   26.67    2.41
   2   4 -10   25.16    2.07
   2  -4 -10   26.31    2.98
   2   4  10   25.48    3.09
   2   4  10   21.71    2.62
   2  -4  10   26.09    2.49
   2  -4  10   22.54    1.52
   2  -4  10   26.89    3.66
  -2  -4  10   19.04    1.70
   2   4  12 1343.29   39.12
   2  -4  12 1403.47   39.95
   2  -4  12 1386.03   40.24
  -2  -4  12 1381.36   38.93
   2  -4  12 1369.60   44.49
   2   4  12 1260.41   38.71
   2   4  12 1359.41   41.43
   2   4 -12 1361.01   38.95
   2  -4 -12 1391.23   41.77
   2  -4  14  540.18   21.68
   2  -4  14  540.69   17.35
   2  -4  14  537.45   17.60
   2  -4 -14  491.80   18.09
   2  -4  16  222.56    9.67
   2  -4  16  214.96   12.87
  -2   5  -1  126.36    5.66
  -2  -5   1  136.15    5.05
  -2   5   1  131.54    6.62
   2   5   1  125.61    5.09
   2  -5   1  121.48    6.37
   2  -5   3    1.78    1.04
  -2  -5   3    1.21    0.74
   2   5   3    1.53    0.69
  -2   5  -3    1.37    0.96
  -2   5   3    1.60    1.12
  -2   5  -3    0.44    0.89
  -2  -5  -3    1.32    0.71
   2   5  -3    1.83    0.91
  -2   5  -3    1.03    0.80
   2  -5  -3    0.26    0.95
   2  -5  -5    9.15    1.53
   2  -5   5    7.88    1.64
  -2  -5   5   11.17    1.27
  -2   5   5    8.09    1.58
   2   5   5   10.87    1.37
  -2   5  -5    9.93    1.78
   2  -5  -5    8.79    0.63
   2  -5   5   11.00    1.39
   2  -5   5    9.01    1.69
   2  -5  -5    9.70    1.68
  -2   5  -5   10.00    1.86
  -2  -5  -5   11.74    1.51
   2   5   5   11.32    1.54
   2   5  -5   10.43    1.79
   2  -5   7   25.92    3.35
   2  -5   7   20.36    2.29
   2  -5  -7   21.11    2.32
   2   5   7   22.20    1.45
  -2  -5   7   20.42    1.68
   2  -5   7   24.68    2.07
  -2  -5  -7   21.83    2.42
   2   5   7   22.70    1.91
   2  -5   7   20.75    1.91
  -2  -5   7   19.88    2.43
   2  -5  -7   24.22    2.38
   2   5   7   20.83    2.26
  -2  -5   7   18.98    2.66
  -2  -5  -7   22.14    1.95
   2  -5   7   19.44    2.80
  -2  -5   9    4.47    0.94
   2  -5   9    3.91    1.13
   2   5   9    2.55    1.64
   2   5  -9    2.98    0.88
   2  -5  -9    1.68    1.00
  -2  -5  -9    1.98    1.05
  -2  -5   9    2.74    1.12
   2   5   9    2.59    0.91
   2  -5   9    2.74    1.12
   2  -5   9    2.12    1.07
   2  -5   9    0.48    1.39
   2  -5  -9    3.98    1.69
   2   5   9    1.97    0.88
   2  -5   9    2.76    0.68
   2   5  11    5.58    1.21
   2  -5  11    5.17    1.43
   2  -5  11    7.62    1.59
   2  -5  11    7.09    2.17
   2   5  11    8.32    1.36
  -2  -5 -11    4.92    1.03
  -2  -5  11    4.90    0.99
   2   5 -11    5.17    1.22
   2  -5 -11    6.39    2.08
   2  -5  13   12.61    3.01
   2  -5  13   12.11    2.04
  -2  -5  13    8.16    1.46
   2  -5  13   10.43    1.93
   2   5  13   10.58    1.73
   2  -5 -13   10.53    2.41
   2  -5  15    4.05    1.59
   2  -5  15    3.09    1.40
   2  -5  15    2.63    2.40
   2  -5 -15    2.74    2.12
  -2   6   0   36.47    3.53
   2   6   0   34.59    2.30
  -2   6   0   29.81    2.41
  -2   6  -2   58.46    2.89
   2   6   2   54.82    2.99
  -2   6  -2   51.44    3.51
   2   6  -2   47.01    2.77
  -2  -6   2   50.40    2.75
   2   6  -2   51.78    3.38
  -2   6   2   53.47    4.02
  -2   6  -2   50.66    3.40
   2  -6   2   47.86    3.84
   2  -6  -2   46.41    3.77
  -2   6  -4 1175.44   36.17
  -2  -6  -4 1224.48   34.30
  -2  -6   4 1170.05   33.86
  -2   6   4 1178.90   36.42
   2   6   4 1186.18   34.44
   2   6   4 1174.23   34.49
  -2   6  -4 1212.53   36.63
   2   6  -4 1153.50   35.92
  -2   6  -4 1177.09   35.99
   2  -6   4 1192.70   36.32
   2  -6  -4 1207.61   36.42
  -2  -6  -6 2942.35   83.84
   2   6   6 2989.65   81.64
   2  -6   6 3003.88   83.44
   2   6   6 2987.49   83.60
   2  -6  -6 3042.29   85.31
   2  -6  -6 2997.47   81.62
  -2  -6   6 2998.71   85.70
  -2  -6  -6 3051.65   83.06
   2  -6   6 3008.24   85.66
   2   6  -6 3047.89   86.30
  -2  -6   6 2990.87   82.72
   2   6   6 2908.73   83.86
   2  -6   6 3039.94   87.17
  -2   6  -6 2992.85   86.26
   2  -6  -6 2922.21   84.14
   2  -6   6 3060.15   85.25
   2  -6   8 2042.50   58.72
   2  -6  -8 2076.91   58.83
   2   6   8 1996.54   56.19
  -2  -6   8 1988.98   60.68
   2  -6   8 2105.48   60.89
   2  -6   8 2060.39   57.76
   2  -6   8 2049.20   57.80
  -2  -6  -8 2073.35   57.40
  -2  -6   8 2045.86   56.64
  -2  -6  -8 1966.15   58.88
   2   6   8 2044.03   57.54
   2  -6   8 1979.55   55.76
   2   6   8 2125.95   59.21
   2  -6   8 2112.32   62.53
   2  -6  -8 2018.80   58.87
  -2  -6  10   89.82    4.96
   2   6 -10   88.59    3.86
   2   6  10   81.58    3.85
   2  -6  10   93.39    4.82
   2  -6  10   90.85    4.86
   2  -6  10   84.92    4.70
   2  -6 -10   82.08    4.68
  -2  -6 -10   92.47    4.97
  -2  -6  10   87.46    3.78
   2   6  10   79.33    4.26
   2  -6 -10   86.71    5.66
   2  -6  10   93.84    7.37
   2  -6  12    9.78    2.79
   2   6  12   12.79    1.62
   2   6  12    6.18    1.42
   2   6 -12    7.23    0.97
  -2  -6  12    7.00    1.34
  -2  -6 -12    5.23    0.79
   2  -6  12    5.66    1.66
   2  -6  12   10.25    1.85
   2  -6  14  174.95    7.80
  -2  -6  14  164.83    6.87
   2  -6  14  171.36    7.90
   2  -6  14  161.53   10.87
   2  -6 -14  151.10    8.30
  -2   7  -1   15.50    1.90
   2   7   1   17.04    1.66
  -2  -7   1   14.82    1.56
  -2   7   1   14.82    1.71
  -2   7   1   13.40    2.22
   2  -7   1   19.35    2.14
   2  -7  -1   19.09    1.71
   2  -7  -3    1.54    0.88
  -2   7  -3    1.31    0.91
  -2   7  -3    1.02    1.01
   2  -7  -3    0.31    0.89
   2   7  -3    1.69    0.75
   2  -7   3    2.42    1.20
   2   7   3    2.81    0.95
  -2  -7   3    1.38    0.80
  -2   7  -3    2.34    1.18
   2   7  -3    0.76    0.98
  -2  -7   5   35.38    2.23
  -2  -7  -5   37.54    2.49
   2   7   5   32.59    2.58
  -2   7  -5   33.40    3.35
   2   7   5   34.87    2.74
   2   7  -5   38.78    3.58
   2  -7   5   33.26    3.27
   2  -7  -5   32.25    3.25
   2  -7  -7    0.57    0.44
   2   7   7    2.11    0.55
  -2   7  -7   -0.40    1.10
   2  -7   7   -0.35    1.78
  -2  -7   7    2.47    1.54
   2  -7   7    2.16    1.05
  -2  -7  -7   -0.15    0.91
   2   7  -7    0.80    1.15
   2  -7   7   -1.90    1.50
  -2  -7   7    1.41    0.78
   2   7   7    1.53    1.02
   2  -7   7    1.17    0.99
   2   7   7    1.92    1.40
   2  -7  -7    0.59    0.89
   2  -7  -7    1.73    1.17
   2  -7   9   13.67    1.86
   2   7   9   11.74    1.22
  -2  -7   9   15.42    1.50
  -2  -7   9   14.35    2.26
   2  -7   9    8.83    1.58
   2  -7   9   14.04    3.05
   2   7   9   14.30    1.84
   2   7  -9   12.16    1.23
   2  -7   9   11.20    1.85
   2  -7  -9   16.14    2.16
  -2  -7  -9   13.39    2.12
   2  -7  -9   13.46    2.49
  -2  -7 -11    1.51    1.08
  -2  -7  11    1.70    1.06
   2  -7 -11    1.84    0.93
   2   7  11    1.66    0.98
   2  -7  11    3.61    1.36
   2   7 -11    0.98    0.73
   2  -7  11    1.19    1.04
   2  -7  11    0.62    1.69
   2  -7 -11    4.13    2.00
   2   7  11    3.40    1.26
   2  -7  13    3.28    1.47
  -2  -7  13    3.06    1.34
   2  -7  13    1.61    1.29
   2  -7 -13    2.17    1.80
   2  -7  13   -0.68    2.62
   2  -7  15    0.28    1.47
  -2   8   0 2814.74   79.93
   2  -8   0 2876.86   79.17
  -2   8  -2 1762.78   47.93
   2   8   2 1689.75   48.69
  -2   8  -2 1685.62   49.56
   2   8  -2 1712.77   48.24
  -2  -8   2 1710.07   48.09
  -2   8   2 1652.10   48.31
   2  -8   2 1645.01   51.04
   2  -8  -2 1676.66   48.49
   2  -8  -4    6.77    1.47
  -2   8  -4    3.48    1.45
  -2   8  -4    7.84    1.30
   2  -8   4    7.59    1.86
   2   8   4    6.98    1.41
  -2  -8   4    7.09    1.20
   2   8  -4    6.35    1.16
   2   8  -4    5.89    1.68
   2  -8   6   89.61    6.52
   2  -8   6   75.54    4.15
   2  -8  -6   74.91    2.93
   2   8  -6   79.09    5.72
  -2   8  -6   77.27    5.71
  -2  -8   6   80.53    3.80
   2   8   6   81.29    4.59
   2   8   6   86.11    4.77
   2  -8  -6   81.30    4.82
  -2  -8  -6   80.11    3.96
   2  -8   6   76.17    5.32
  -2  -8  -6   88.18    4.07
   2   8   8  653.97   18.54
   2  -8   8  640.26   20.59
   2  -8   8  650.74   25.13
  -2  -8   8  653.10   19.51
   2   8   8  663.32   20.91
   2  -8  -8  656.82   18.73
   2  -8  -8  669.98   22.06
   2  -8   8  616.85   21.86
   2   8  10  102.46    4.02
   2  -8  10  100.07    5.65
   2  -8 -10  101.96    5.70
   2  -8  10   98.30    5.27
   2  -8  10  108.27    8.44
  -2  -8 -10   98.17    5.88
   2  -8  10   99.28    5.41
   2  -8 -10   99.70    6.51
   2   8  10   98.18    5.24
   2   8 -10   99.76    3.75
  -2  -8  10  108.25    4.35
  -2  -8  10  100.24    5.91
   2  -8  12  558.40   18.86
  -2  -8 -12  554.25   18.13
   2  -8  12  565.06   23.94
   2  -8  12  591.49   19.22
   2  -8 -12  549.91   20.45
   2   8  12  584.84   18.72
   2  -8  14  594.35   19.57
   2  -8  14  565.63   24.66
   2  -8  14  603.60   19.79
  -2  -8  14  553.45   18.29
   2  -8 -14  547.65   20.59
   2  -8 -16  107.96    7.13
   2  -9  -1   48.20    3.11
  -2  -9  -1   48.62    1.83
   2   9   1   52.79    3.29
   2  -9   1   50.86    3.81
  -2  -9   1   47.44    2.94
  -2   9   1   48.07    3.15
   2  -9   1   45.95    2.78
  -2   9  -1   54.55    3.65
   2   9  -1   48.90    3.06
   2  -9  -3    7.91    1.49
   2  -9   3   10.15    1.17
   2   9  -3    9.97    1.43
  -2   9   3   11.69    1.43
   2  -9   3   12.60    2.35
   2  -9   3    9.05    2.14
   2   9   3   12.61    1.81
  -2  -9   3   10.56    1.41
   2   9  -3   11.98    2.11
  -2   9  -3    9.88    1.39
  -2   9  -3    9.92    2.06
   2  -9   5    3.94    0.78
   2   9   5    5.56    1.46
  -2  -9  -5    3.91    0.90
   2   9  -5    6.58    1.73
  -2   9  -5    3.73    1.74
   2   9  -5    4.37    1.04
   2  -9   5    4.33    1.65
   2   9   5    4.69    1.35
  -2  -9   5    4.08    1.01
   2   9   7   -0.49    1.06
   2  -9   7    0.20    0.94
   2  -9  -7    0.76    0.53
   2   9   7    0.72    0.30
   2  -9   7    2.20    1.74
  -2  -9   7    0.52    0.75
   2  -9   7    0.35    1.25
   2   9  -7   -1.30    1.37
  -2   9  -7    0.44    1.39
   2  -9  -7    0.29    1.27
   2  -9   7    0.91    0.45
   2   9   9    0.06    0.53
   2  -9  -9   -0.56    0.63
  -2  -9   9    0.12    0.74
   2  -9   9    0.64    1.74
   2   9   9    0.49    1.07
   2  -9   9    0.67    1.28
   2  -9   9    1.30    1.26
   2  -9  -9   -1.05    1.71
  -2  -9 -11   -0.30    1.02
   2  -9  11    0.76    1.13
   2  -9  11   -0.25    1.28
   2   9  11   -0.25    1.20
  -2  -9  11    2.01    1.28
   2  -9 -11    1.16    2.00
   2  -9  11    1.39    2.09
   2  -9  13    5.42    1.89
   2  -9  13    7.01    1.83
   2  -9 -13    6.07    2.16
   2  -9  13    3.74    2.89
   2  -9 -15    0.40    2.07
  -2 -10   0 3678.53  100.70
  -2  10   0 3773.04  103.26
   2 -10   0 3683.62  102.54
  -2  10  -2  670.72   19.61
   2  10   2  703.69   21.18
  -2  10  -2  630.07   21.46
  -2  10   2  664.12   20.16
   2  10  -2  632.39   20.14
  -2 -10   2  624.66   19.87
   2  10  -2  631.66   19.57
   2 -10   2  664.51   23.47
   2 -10  -2  690.43   23.69
   2 -10  -2  622.08   20.46
   2 -10   2  653.63   19.67
  -2  10  -4   41.84    2.72
   2 -10   4   33.57    3.79
   2  10  -4   34.39    3.65
  -2  10  -4   38.76    3.94
   2  10  -4   40.21    2.77
  -2  10   4   38.01    2.53
   2 -10   4   40.72    4.20
   2  10   4   38.97    3.25
  -2 -10   4   36.10    2.53
   2  10   4   35.61    2.83
   2 -10  -4   41.01    3.24
   2 -10  -4   41.09    4.18
   2 -10   4   42.15    2.33
  -2  10  -6    9.05    2.33
  -2 -10  -6    5.72    1.41
   2 -10  -6    7.50    2.04
   2 -10   6    7.41    2.14
  -2 -10   6    8.72    1.35
   2  10   6   11.82    2.04
   2  10  -6    8.88    2.35
   2 -10   6    6.18    0.85
   2 -10  -8  954.33   26.03
   2  10   8  865.17   25.19
   2 -10   8  933.12   28.19
   2  10  -8  998.04   32.41
   2  10   8  972.36   29.02
  -2 -10   8  951.05   26.88
   2 -10  -8  971.56   30.01
  -2  10  -8 1005.41   32.51
   2 -10   8  985.44   33.75
   2 -10   8  984.38   30.50
   2  10  10   33.62    1.72
   2 -10  10   31.13    3.03
   2 -10  10   40.39    5.33
   2  10  10   32.16    3.14
   2 -10 -10   33.74    2.00
   2 -10 -10   26.66    3.66
   2 -10  12  992.46   30.84
   2 -10  12  979.84   36.83
   2  10  12 1000.11   31.01
   2 -10 -12  971.79   32.39
   2 -10  12 1039.20   31.15
  -2 -10 -12  958.65   31.13
   2 -10  14  384.84   14.10
  -2 -10  14  351.64   12.77
   2 -10  14  356.04   13.82
   2 -10 -14  363.54   15.08
  -2 -11   1   12.66    1.05
  -2 -11  -1   11.61    0.92
  -2  11  -1   11.43    1.86
   2 -11   1    9.18    2.46
  -2  11  -1   13.77    1.55
   2  11  -1   12.12    1.76
  -2  11   1   11.47    1.68
   2  11   1   14.73    1.83
   2 -11  -1   10.52    1.67
   2 -11   1    9.33    1.43
  -2  11  -3    0.39    1.49
   2  11  -3    0.75    0.86
   2 -11  -3    1.35    1.69
  -2  11   3    0.97    0.72
   2 -11   3    2.02    1.52
   2 -11   3    6.22    1.98
   2  11   3    2.12    1.18
   2  11  -3    1.37    0.77
  -2  11  -3    2.32    0.99
   2 -11  -3    1.89    1.33
   2 -11   3    2.32    0.90
   2  11  -3    0.39    1.32
   2  11  -5   68.49    3.83
   2  11   5   71.16    4.80
   2  11  -5   67.56    5.62
  -2  11   5   67.31    3.43
   2  11  -5   68.10    3.25
   2 -11  -5   65.40    4.55
   2 -11   5   72.18    5.76
   2 -11  -5   60.58    5.38
  -2 -11  -5   69.42    3.12
  -2  11  -5   57.06    5.27
   2 -11   5   64.25    3.10
   2  11   7   14.69    2.40
   2  11  -7   11.11    2.66
  -2  11  -7   14.33    2.93
   2 -11   7   10.48    1.77
   2 -11  -7   14.09    1.27
   2 -11   7    9.65    2.44
   2 -11   7   10.89    0.84
   2  11  -7   12.10    1.23
   2  11   9    3.00    0.48
   2 -11   9    4.88    1.61
   2 -11  -9    3.03    0.79
   2 -11   9    2.64    2.17
   2  11   9    4.79    1.64
   2  11  -9    2.28    2.01
  -2  11  -9    4.05    2.24
   2 -11   9    4.33    1.80
   2  11  -9    2.73    0.54
   2 -11  -9    4.36    2.01
   2 -11  11    7.74    1.78
   2 -11  11    6.48    2.86
   2  11  11    7.82    1.97
   2 -11  11    6.51    1.91
   2 -11 -11    8.03    2.32
   2 -11  13    0.29    1.61
   2 -11  13    0.29    1.31
   2 -11 -13   -1.15    1.92
   2 -11  13   -0.79    2.77
  -2 -12   0   81.76    3.23
  -2  12   0   77.84    5.00
   2  12   0   83.29    4.39
   2 -12   0   86.21    4.66
   2 -12   0   81.09    6.73
  -2  12   2    4.74    1.10
   2 -12   2    7.69    2.02
   2 -12   2    5.02    2.00
   2 -12  -2    3.05    1.74
   2  12  -2    3.17    1.18
   2  12   2    4.99    1.50
  -2  12  -2    5.54    1.19
   2  12   2    5.92    1.36
   2 -12  -2    3.32    1.34
   2 -12   2    4.71    1.13
  -2  12  -4  901.89   26.45
  -2  12  -4  922.50   30.63
   2  12  -4  883.31   27.01
   2  12   4  912.18   28.75
   2  12  -4  856.30   26.05
   2 -12   4  906.73   30.96
   2 -12  -4  868.84   28.19
   2 -12   4  883.91   26.16
   2 -12  -4  952.43   31.42
   2 -12   4  860.58   30.27
   2  12  -4  912.02   30.64
  -2  12   4  891.20   26.33
  -2  12   6 2267.56   62.55
   2  12  -6 2325.31   63.82
   2  12   6 2226.62   65.82
   2  12  -6 2231.82   62.44
   2 -12   6 2171.28   62.25
   2 -12   6 2278.68   68.17
   2  12  -6 2309.23   68.27
   2 -12  -6 2261.26   68.13
  -2  12  -6 2327.83   68.49
   2 -12   8 1383.56   37.85
  -2  12   8 1294.69   35.56
   2  12   8 1280.57   39.04
   2  12  -8 1411.75   42.67
  -2  12  -8 1341.69   42.46
   2  12  -8 1227.10   35.03
   2 -12  -8 1301.42   39.95
   2 -12  -8 1320.96   35.45
   2 -12   8 1297.73   40.75
  -2  12  -8 1135.00   34.93
   2 -12  10  110.12    5.95
   2 -12 -10  103.94    6.99
   2 -12  10  104.94    8.76
   2  12  10   93.32    6.07
   2 -12 -10  109.10    4.31
   2 -12  12   24.01    3.07
   2 -12  12   24.94    4.60
   2  12  12   22.39    3.04
   2 -12  12   22.01    2.88
   2 -12 -12   17.40    3.14
   2 -12 -14   77.29    6.16
  -2 -13   1   32.56    1.85
  -2  13  -1   26.54    2.18
   2 -13   1   22.91    3.12
   2  13  -1   37.68    3.19
   2  13  -1   28.76    2.42
   2  13   1   25.21    2.46
   2 -13   1   42.25    4.96
   2 -13  -1   28.04    2.77
   2 -13   1   31.86    2.71
  -2 -13   3    8.49    1.15
  -2  13   3    8.17    1.43
   2 -13   3    9.19    2.62
   2 -13  -3    9.97    2.63
   2  13  -3    9.52    1.71
   2 -13   3   10.15    2.22
   2  13   3    8.35    2.06
  -2  13  -3    6.03    1.29
   2 -13   3    8.94    1.51
   2 -13  -3   10.15    1.95
   2  13   5   -0.35    1.45
  -2 -13  -5    0.92    0.42
   2 -13   5   -0.51    1.79
   2  13  -5   -2.50    2.45
  -2  13   5    0.76    0.72
   2  13  -5    0.21    0.88
   2 -13   5    2.60    1.71
   2 -13  -5   -2.64    1.44
  -2  13  -5   -0.50    2.20
   2  13  -5    0.13    0.70
   2 -13   5    0.28    0.85
   2 -13  -5   -0.33    1.34
   2  13  -7   11.94    3.18
  -2  13   7   13.70    1.29
   2  13  -7   17.73    2.05
   2  13   7   13.99    2.60
  -2  13  -7   12.69    1.45
   2 -13   7   12.73    1.02
   2 -13   7   12.69    3.12
  -2  13  -7   17.13    3.54
   2  13  -7   11.46    1.30
   2 -13   9   -0.51    1.34
   2 -13  -9    0.63    0.81
   2  13   9   -0.36    1.59
   2  13  -9   -1.22    2.01
  -2  13  -9   -0.62    1.97
   2 -13  -9    1.25    1.83
   2  13  -9    0.26    0.39
   2 -13   9   -0.67    1.93
   2 -13  11    1.15    1.48
   2 -13  11   -2.19    2.30
   2  13  11    1.77    1.91
   2 -13 -11   -0.41    1.81
   2  13  13    4.61    1.97
   2 -13 -13    4.20    2.30
  -2  14   0 1258.27   36.24
  -2 -14   0 1231.69   35.36
   2  14   0 1324.35   38.65
   2  14   0 1231.07   37.12
   2 -14   0 1291.20   37.79
   2  14  -2  360.38   12.91
   2  14   2  394.70   15.21
   2  14  -2  415.62   14.34
   2 -14  -2  395.93   14.51
   2 -14   2  405.51   13.70
   2 -14   2  400.19   15.83
  -2 -14   4   28.45    2.10
   2  14  -4   26.16    4.13
   2 -14   4   26.76    2.41
   2  14  -4   24.01    2.55
  -2  14  -4   21.61    3.73
   2  14   4   31.25    3.50
   2 -14   4   32.40    3.98
   2 -14  -4   22.72    2.95
  -2 -14   6  403.28   13.11
   2  14  -6  436.77   18.21
   2 -14   6  431.08   18.05
   2  14  -6  432.47   14.05
   2  14   6  409.06   15.89
   2 -14   6  361.07   12.03
   2  14  -6  390.36   12.62
   2 -14  -6  393.28   15.65
  -2  14  -6  413.94   18.00
  -2  14  -8  258.09   13.66
   2 -14  -8  248.78    8.25
  -2  14  -8  230.27    8.19
   2  14   8  223.98   10.95
   2  14  -8  241.85   13.18
   2  14  -8  251.86    7.97
   2 -14  10   33.36    3.36
   2  14  10   28.41    3.64
   2  14 -10   32.85    4.95
  -2  14 -10   33.55    5.01
   2 -14 -10   39.57    4.33
   2 -14  10   35.13    5.24
  -2 -14  12  657.28   20.89
   2 -14  12  621.29   21.21
   2 -14  12  682.25   27.14
   2  14  12  612.48   22.18
   2 -14 -12  566.13   22.08
  -2  15   1   13.20    1.76
   2  15  -1   17.93    2.22
   2 -15   1   16.03    2.70
   2 -15   1   15.65    2.26
   2 -15  -1   11.23    2.25
   2  15  -1   15.68    2.36
   2 -15   3    2.19    1.49
   2 -15   3    3.07    1.43
   2  15   3    1.83    1.41
   2  15  -3    0.27    1.08
  -2 -15   3    1.80    0.85
   2 -15  -3    1.32    1.54
  -2 -15   5    9.19    1.43
   2  15  -5    7.09    3.15
  -2  15  -5    8.79    3.03
   2  15  -5    9.39    1.79
   2 -15   5    9.87    2.52
   2  15   5   12.63    2.64
   2 -15   5    9.60    1.40
   2 -15  -5    8.74    2.28
  -2 -15   7    0.19    0.98
  -2  15  -7   -1.24    2.47
   2  15  -7    2.54    1.00
   2  15  -7    0.23    1.13
   2  15   7   -0.39    1.61
  -2  15  -7    2.33    0.99
   2 -15   7   -1.82    2.07
   2  15  -7   -1.23    2.31
  -2 -15   9    9.06    1.71
  -2  15  -9    5.16    0.83
   2  15   9    8.39    2.34
   2  15  -9    4.66    2.72
  -2  15  -9    6.09    3.09
   2 -15  -9    3.40    2.12
  -2 -15  11   12.28    2.11
  -2  15 -11    6.93    3.15
   2  15  11   11.47    2.76
   2 -15 -11    9.60    2.70
   2 -15  11    9.59    3.09
   2  15  13    6.91    2.44
   2  16   0 3661.38  103.27
   2 -16   0 3580.00  102.28
  -2 -16   2  181.08    6.72
   2  16  -2  188.66    8.73
   2 -16  -2  166.88    8.63
   2 -16   2  185.56    9.63
   2 -16   2  188.26    8.24
   2  16  -4    8.76    3.08
  -2  16  -4    7.91    3.10
  -2 -16   4    9.90    1.41
   2  16  -4   11.11    2.03
   2 -16   4   12.15    2.71
   2  16   4   13.49    2.62
   2 -16  -4    7.98    2.39
   2 -16   4   11.17    1.70
  -2 -16   6   44.99    3.06
  -2  16  -6   47.23    5.72
   2  16  -6   46.85    3.72
   2  16   6   46.19    4.51
   2 -16   6   41.10    2.52
   2 -16  -6   42.32    4.38
   2  16  -6   54.61    6.13
   2 -16   6   46.21    5.26
  -2 -16   8  350.30   12.18
  -2  16  -8  386.58   17.89
  -2  16  -8  318.95   11.30
   2  16   8  317.88   14.20
   2 -16   8  387.85   17.48
   2  16  -8  360.86   17.42
  -2 -16  10    6.69    1.84
   2  16  10    4.99    2.15
   2  16 -10    1.48    2.70
  -2  16 -10    5.26    2.83
   2 -16 -10    7.33    2.49
   2  16  12  702.35   25.03
   2  17  -1   -1.07    1.75
   2  17   1    1.48    1.58
   2 -17   1    2.38    1.49
   2 -17   1    1.43    1.54
   2 -17  -1    3.04    1.82
  -2 -17   3   14.62    1.67
   2 -17   3   15.82    2.82
   2  17  -3   16.71    2.53
   2  17   3   11.97    2.57
   2 -17   3   15.16    2.18
   2 -17  -3   11.60    2.53
   2  17  -5    1.45    1.33
  -2 -17   5    2.08    1.07
  -2  17  -5   -1.34    2.92
   2  17   5    3.24    1.91
   2  17  -5    0.69    2.65
   2 -17   5    4.82    2.01
   2 -17   5    3.59    1.12
   2 -17  -5    1.60    2.03
  -2 -17   7   38.53    2.98
  -2  17  -7   31.07    2.66
   2 -17   7   40.19    5.06
   2  17  -7   37.47    5.50
  -2  17  -7   31.90    5.36
   2  17   7   26.41    3.68
   2  17  -7   36.54    3.34
   2 -17  -7   35.30    4.14
  -2  17  -9   -2.25    3.54
   2 -17   9   -0.69    2.34
   2  17   9   -0.42    1.89
  -2 -17   9   -0.92    1.33
   2  17  -9   -3.70    3.43
   2  17  11   11.29    2.79
   2 -18   0  224.49   10.03
   2  18   0  232.72   10.73
  -2 -18   2    2.53    1.05
   2  18  -2    1.43    1.56
   2 -18   2    3.86    1.70
   2 -18   2    2.05    1.40
   2 -18  -2    6.71    2.18
  -2 -18   4  256.50    8.97
   2  18  -4  259.27   14.45
  -2 -18  -4  217.07    7.54
   2  18  -4  259.80   10.81
  -2  18  -4  241.79   13.98
   2  18   4  244.28   11.42
   2 -18   4  229.00    8.97
   2 -18   4  259.80   12.54
   2 -18  -4  268.57   11.60
  -2 -18   6 1207.79   35.31
   2 -18   6 1206.26   40.67
   2  18  -6 1247.49   36.97
   2  18   6 1104.62   38.17
   2 -18  -6 1140.03   38.07
   2  18  -6 1278.88   43.23
  -2  18  -6 1198.44   42.61
  -2 -18   8  991.82   29.53
   2 -18   8 1039.53   35.78
  -2  18  -8  880.94   28.65
   2  18   8  965.24   32.45
   2  18  -8 1075.88   37.59
  -2  18  -8 1026.73   37.16
   2 -18  -8  907.54   32.02
   2  18  -8 1041.78   30.54
  -2 -18  10  173.99    7.86
   2 -18  10  164.54   11.49
   2  18 -10  179.42   12.57
  -2  18 -10  185.55   12.88
   2  18  10  162.96    9.42
   2 -18 -10  180.81    9.82
   2 -19   1    0.82    1.40
   2  19  -1   -0.37    1.80
   2  19   1    2.73    1.85
   2 -19   1   -1.14    1.38
   2 -19  -1   -0.66    1.51
  -2 -19   3    4.91    1.29
  -2 -19  -3    4.56    1.14
   2  19  -3    3.30    1.83
   2 -19   3    3.74    1.86
   2 -19   3    5.01    1.57
   2 -19  -3    1.49    1.86
   2  19  -5    1.69    1.63
  -2 -19   5    1.18    1.16
  -2  19  -5   -2.27    3.44
   2  19   5    2.12    1.81
   2  19  -5   -0.79    3.65
   2 -19   5    1.39    1.04
   2 -19  -5    5.25    2.14
   2 -19   5    3.83    1.93
   2 -19   7   -0.63    1.81
   2  19  -7    0.31    1.37
   2  19   7    0.44    1.74
  -2  19  -7    0.21    1.06
  -2 -19   7    0.22    1.17
  -2  19  -7   -2.39    4.86
   2 -19  -7    0.43    1.98
   2 -19   9   -2.08    2.28
  -2  19  -9   -3.32    4.00
   2  19   9   -0.45    2.23
  -2 -19   9   -0.25    1.35
   2  20   0  800.96   27.22
   2 -20   0  800.53   26.17
   2  20  -2  432.73   16.74
   2 -20   2  448.67   17.65
   2 -20   2  427.27   15.36
   2 -20  -2  435.96   16.56
  -2 -20   4    0.60    1.16
   2  20  -4   -1.56    2.93
   2  20   4    0.43    1.78
  -2  20  -4    0.75    2.26
   2  20  -4    1.50    1.53
   2 -20   4    1.02    1.55
   2 -20   4    0.42    1.16
   2 -20  -4   -0.78    1.88
  -2 -20   6  346.96   11.97
   2  20  -6  361.59   13.67
   2  20   6  307.89   14.09
  -2  20  -6  279.42   11.58
   2 -20  -6  309.49   13.77
   2 -20   6  336.42   15.89
   2  20  -6  315.31   17.83
  -2  20  -6  339.14   18.09
   2 -20   8  121.41    9.23
  -2 -20   8  112.09    5.90
   2  20  -8  108.34    6.40
   2  20   8  109.92    7.56
   2 -20  -8  105.62    7.41
   2  20  -8  118.74   10.37
  -2  20  -8  113.86   10.06
   2 -21  -1   12.67    2.45
   2  21  -1   20.47    3.23
   2  21   1   24.65    3.50
   2 -21   1   14.82    2.79
  -2 -21  -1   15.08    2.27
   2 -21   1   12.43    2.36
   2  21  -3    3.69    2.52
   2 -21   3    8.24    2.35
   2  21  -3   10.71    2.52
   2 -21   3    8.21    1.87
   2 -21  -3    7.33    2.25
  -2 -21   5    8.55    1.89
   2  21  -5   11.65    2.70
   2 -21   5    5.62    2.24
   2  21   5    7.52    2.43
  -2  21  -5    8.16    1.89
   2  21  -5    6.87    3.42
  -2  21  -5    2.47    2.81
   2 -21  -5    9.96    2.45
   2 -21   7    7.07    2.81
   2  21  -7    4.26    1.83
   2  21   7    4.10    2.08
  -2  21  -7    3.02    1.39
   2  21  -7    0.91    4.31
  -2  21  -7   -0.88    4.08
   2 -21  -7    4.81    2.26
  -2 -22   0 1261.01   38.85
   2  22   0 1236.79   39.89
   2 -22   0 1255.61   38.79
   2 -22   2  120.44    8.00
   2  22  -2  127.15    7.65
   2  22   2  120.39    7.78
   2 -22   2  141.33    7.04
   2 -22  -2  133.15    7.56
   2  22   4   49.99    4.91
   2 -22   4   36.08    4.59
   2 -22  -4   44.15    4.54
   2  22  -4   42.12    6.18
   2  22  -4   47.49    4.57
  -2  22  -4   50.04    6.66
   2  22  -6   11.12    4.32
  -2  22  -6   11.52    4.21
   2 -22   6   12.21    3.21
   2  22   6   12.40    2.89
  -2  22  -6   12.95    2.14
   2 -22  -6   11.78    2.86
   2  22  -6   12.29    2.82
  -2 -23   1   -0.39    1.50
   2  23   1   -0.86    1.91
   2  23  -1   -0.41    2.22
   2 -23   1   -0.96    1.56
   2 -23  -1    2.88    2.10
   2  23  -3    1.60    1.71
   2 -23   3    1.99    1.82
   2  23  -3    3.14    2.86
   2 -23  -3    2.78    1.88
  -2  23  -3    0.77    2.70
   2  23  -5    0.80    2.00
  -2  23  -5    0.58    1.37
   2  23  -5   -0.89    2.94
  -2  23  -5    0.86    2.94
   2 -23  -5   -0.43    1.88
   2  23  -7   16.03    2.95
   2  24   0  104.03    7.16
   2 -24   0  104.07    6.54
  -2 -24   2    3.08    1.88
   2  24  -2    2.88    1.91
   2  24   2    3.58    2.16
   2 -24   2    1.89    1.83
   2 -24   2    0.61    1.65
   2 -24  -2   -0.78    1.98
   2 -24  -4  366.33   15.29
  -2  24  -4  347.19   13.96
   2  24  -4  374.35   15.24
   2  24  -6  499.01   19.04
   2 -25   1    1.02    1.73
   2 -25  -1    1.89    1.89
   2  25  -3    2.08    1.93
  -2  25  -3   -0.70    2.02
   2  25  -5    0.83    1.92
  -2  25  -5    2.49    1.70
   2 -26   0  445.37   17.13
  -2  26  -4    1.72    1.74
   3   0   1    0.87    1.05
  -3   0  -1   -0.07    0.54
  -3   0  -1    0.51    0.66
  -3   0   1   -0.15    0.38
  -3   0   1    0.31    0.96
   3   0  -3   -0.57    1.08
   3   0   3   -0.28    1.24
  -3   0  -3    0.10    0.63
  -3   0  -3   -0.44    0.98
  -3   0   3   -0.63    0.67
   3   0   3    0.12    0.65
  -3   0  -3    0.30    1.03
  -3   0   3    1.20    1.19
  -3   0  -3    0.11    0.56
  -3   0  -5   -0.09    0.63
  -3   0  -5    0.12    0.77
  -3   0  -5   -0.51    1.04
   3   0   5    0.21    0.87
  -3   0  -5    0.32    0.57
  -3   0   5   -0.21    0.81
  -3   0  -5   -0.30    0.94
  -3   0   5   -0.29    0.93
  -3   0   7   -0.08    0.32
   3   0   7   -0.67    0.76
  -3   0  -7   -0.33    1.20
  -3   0  -7    0.29    0.90
  -3   0   7    0.28    0.85
  -3   0   7    0.60    1.21
   3   0   7   -0.29    1.18
  -3   0  -7    0.11    0.58
   3   0  -9    0.59    1.05
   3   0   9    0.20    0.97
   3   0   9    0.74    1.30
  -3   0  -9   -1.81    1.16
  -3   0   9   -0.26    1.04
  -3   0   9   -0.43    0.54
   3   0   9   -0.36    1.06
   3   0   9    0.19    1.15
   3   0  11   -0.23    1.40
  -3   0  11   -0.16    0.64
   3   0  11    0.46    1.08
  -3   0 -11    0.19    0.88
  -3   0  11   -0.19    0.77
   3   0  11    0.84    1.62
   3   0  11   -0.83    1.76
   3   0 -11   -0.24    1.20
   3   0  13   -0.26    1.62
   3   0  13   -0.26    1.25
   3   0  13   -0.47    1.59
   3   0 -13   -0.30    1.55
   3   0  15    6.96    2.03
   3   0  15    1.54    1.99
  -3  -1   0    0.31    1.02
  -3   1   0    0.30    0.44
   3  -1   0    0.37    0.45
  -3  -1   0    0.19    0.50
  -3   1   0    0.61    1.04
  -3   1   2 1935.32   57.00
  -3  -1   2 1947.38   53.78
   3  -1   2 1941.47   53.74
  -3   1  -2 1961.20   53.79
  -3  -1   2 2037.41   57.33
  -3   1   2 1927.66   52.93
  -3  -1  -2 1954.76   53.80
   3  -1   2 1858.75   53.79
   3  -1   2 1987.30   56.97
   3  -1  -2 1981.65   57.02
  -3  -1  -2 1951.43   54.30
  -3   1  -4 2076.95   59.85
  -3   1   4 2041.87   59.65
  -3  -1  -4 2080.28   56.29
  -3   1  -4 2022.49   56.71
  -3  -1  -4 2087.41   59.87
  -3  -1   4 2032.05   59.75
   3  -1   4 2064.61   59.50
   3  -1  -4 2154.45   59.80
  -3  -1  -4 2027.37   56.83
  -3   1  -4 2042.76   56.69
  -3   1  -4 1973.96   58.70
  -3  -1  -4 1998.22   58.52
  -3  -1  -4 2037.09   56.84
  -3  -1   4 1927.01   57.78
   3  -1   4 2011.57   57.71
   3   1   6   47.07    2.88
  -3  -1  -6   45.51    3.78
  -3  -1   6   56.33    4.18
   3  -1   6   45.75    3.60
  -3   1  -6   47.57    3.91
   3  -1   6   46.03    2.85
  -3  -1  -6   52.67    3.95
  -3   1  -6   48.08    2.50
  -3  -1  -6   47.61    2.62
   3  -1  -6   50.72    3.89
  -3  -1  -6   50.78    2.92
   3  -1   6   48.33    3.76
  -3   1  -6   56.06    4.17
  -3   1   6   49.51    3.89
  -3  -1   8  444.10   12.92
   3   1   8  446.11   16.71
   3  -1   8  453.65   14.70
  -3   1   8  425.15   12.58
   3   1   8  463.95   14.71
  -3   1   8  448.91   16.83
   3  -1   8  441.20   16.94
  -3  -1   8  459.34   16.81
   3  -1   8  448.71   16.63
   3  -1   8  443.65   14.16
   3   1   8  449.77   14.47
  -3   1  -8  442.73   15.90
  -3   1   8  457.34   15.90
   3  -1  -8  448.15   14.91
  -3  -1  -8  448.73   15.94
  -3  -1   8  469.09   15.96
   3  -1  10  564.69   20.41
   3   1  10  545.04   17.53
   3  -1  10  539.73   17.87
  -3  -1  10  531.35   15.85
   3  -1  10  542.34   17.75
   3   1  10  538.32   17.70
  -3   1  10  518.32   15.54
   3   1  10  545.62   19.81
   3  -1  10  523.83   17.45
   3   1  10  551.32   17.99
  -3   1 -10  573.46   18.21
  -3   1  10  551.96   18.07
   3  -1 -10  550.13   18.01
   3   1 -10  560.66   17.75
  -3  -1 -10  551.33   18.07
  -3  -1  10  555.43   18.03
   3   1 -12  207.66    8.90
   3   1  12  208.85    8.82
   3  -1  12  215.19    9.16
   3  -1  12  217.83    8.95
   3   1  12  214.41    8.88
   3  -1  12  208.52   10.99
   3   1  12  209.18   10.63
   3  -1 -12  203.95    9.19
   3   1  14  131.11    6.78
   3  -1  14  133.31    6.99
   3  -1  14  145.38    7.06
   3  -1  14  141.27    9.06
   3   1 -14  137.23    7.27
   3  -1 -14  138.93    7.73
  -3   2   1   66.68    4.67
   3  -2   1   61.74    2.75
  -3  -2  -1   64.12    2.81
  -3  -2   1   77.09    5.07
   3  -2  -1   64.07    2.42
  -3   2  -1   68.89    2.65
   3   2  -1   68.16    2.63
  -3  -2   3  779.40   23.30
   3  -2   3  768.16   23.23
   3  -2   3  752.98   25.22
   3  -2  -3  773.83   25.36
   3  -2   3  768.78   22.74
  -3  -2  -3  792.30   22.76
  -3  -2  -3  812.48   25.82
  -3  -2   3  813.17   25.89
  -3  -2  -3  787.57   23.01
  -3   2  -3  814.43   25.78
  -3   2   3  765.61   25.51
   3   2   5   48.27    2.80
  -3   2  -5   47.18    2.59
  -3  -2   5   47.69    3.91
   3  -2   5   46.74    3.76
   3  -2  -5   45.66    3.79
  -3   2  -5   48.47    2.47
  -3  -2  -5   48.94    2.70
  -3  -2  -5   48.41    2.74
  -3   2  -5   53.52    3.98
  -3  -2   5   50.47    3.50
   3  -2   5   50.92    3.51
  -3  -2  -5   49.03    4.01
  -3   2  -5   47.51    3.95
  -3   2   5   42.55    3.76
  -3  -2  -5   46.76    3.49
  -3  -2  -7  115.25    6.46
  -3  -2   7  128.08    6.69
   3   2   7  123.83    5.47
   3  -2   7  129.97    5.55
  -3   2  -7  122.72    7.24
  -3  -2  -7  132.05    7.03
   3  -2   7  113.44    6.32
  -3   2  -7  128.56    4.62
   3   2   7  117.22    5.33
   3  -2  -7  133.01    6.69
  -3  -2   7  130.98    6.89
   3  -2   7  124.45    6.73
  -3   2  -7  123.73    6.69
   3  -2   7  125.54    7.16
  -3   2   7  120.96    6.55
   3   2   7  130.45    5.18
  -3  -2   9  527.71   17.86
   3   2   9  513.89   16.98
  -3  -2   9  509.25   15.27
   3  -2   9  515.00   17.17
   3   2   9  514.66   16.32
   3  -2   9  507.00   16.96
   3   2   9  533.47   16.07
   3  -2   9  530.89   19.70
   3  -2   9  538.44   16.49
   3   2   9  528.95   17.01
  -3   2  -9  519.97   17.91
  -3   2   9  527.87   17.92
   3  -2  -9  509.31   17.30
   3   2  -9  510.88   16.66
  -3  -2  -9  543.68   18.05
   3  -2  11   49.62    3.68
   3   2  11   54.23    3.71
   3  -2  11   58.45    4.15
   3   2  11   65.37    4.11
  -3  -2  11   56.31    2.80
  -3  -2  11   60.35    3.56
   3  -2 -11   53.91    4.05
   3   2  11   63.50    4.81
   3  -2  11   61.19    5.40
   3   2 -11   57.86    3.77
  -3  -2 -11   56.35    3.66
  -3  -2  11   57.77    3.71
   3   2  13  100.72    5.46
   3  -2  13  102.38    5.82
   3  -2  13   92.80    5.46
   3  -2  13  110.31    7.84
   3   2 -13   98.69    5.72
   3  -2 -13   95.91    6.21
   3  -2  15  172.04    8.43
   3  -2  15  185.66   10.94
  -3  -3   0    1.35    1.11
   3  -3   0    0.06    0.39
  -3   3   0    0.32    0.83
   3   3   2  471.30   14.54
   3  -3   2  457.61   16.48
   3  -3  -2  447.22   16.42
  -3  -3  -2  453.61   13.69
  -3  -3  -2  469.89   14.23
  -3  -3   2  473.42   16.98
  -3  -3   2  460.61   14.38
   3   3  -2  449.43   13.99
  -3   3  -2  439.90   15.38
   3  -3   2  433.40   13.65
  -3   3  -2  445.57   13.99
  -3   3   2  449.18   16.61
  -3  -3  -4 2833.46   77.12
  -3   3  -4 2729.98   78.22
  -3  -3   4 2844.73   79.33
   3  -3   4 2779.53   79.24
   3  -3   4 2791.30   80.85
   3  -3  -4 2836.32   80.98
  -3  -3  -4 2738.75   79.55
  -3  -3  -4 2839.72   81.43
  -3  -3   4 2839.33   81.62
   3   3   4 2845.29   78.60
  -3   3  -4 2822.72   78.00
  -3  -3   4 2836.32   78.71
  -3  -3  -4 2862.96   78.41
  -3   3  -4 2815.71   81.27
  -3   3   4 2836.94   81.21
  -3  -3  -4 2876.66   78.18
  -3  -3  -6   18.83    2.55
  -3  -3   6   21.01    2.65
   3  -3   6   13.51    2.12
   3  -3  -6   17.42    2.35
  -3  -3  -6   15.42    1.67
  -3  -3   6   18.93    1.96
   3   3   6   17.73    1.78
  -3   3  -6   20.07    1.43
  -3   3  -6   17.28    2.54
  -3  -3  -6   16.93    1.63
  -3  -3  -6   18.57    2.37
  -3   3  -6   15.85    2.36
  -3   3   6   20.39    2.59
   3  -3   6   19.62    2.75
   3  -3   6   16.81    2.35
  -3  -3  -8  994.00   31.34
  -3  -3   8  979.70   31.25
   3  -3   8  996.23   29.78
   3  -3   8  982.16   31.02
   3  -3  -8 1017.59   31.21
  -3  -3   8 1010.84   29.50
   3  -3   8  996.20   32.87
   3   3   8  984.49   29.76
  -3   3  -8 1028.43   31.49
  -3   3   8 1022.03   31.35
  -3  -3   8  989.77   32.08
   3  -3   8  999.23   32.14
   3  -3  -8  949.87   30.12
  -3  -3  -8  998.68   32.06
   3   3   8 1000.27   29.12
   3   3  10  434.08   13.71
   3  -3  10  427.10   14.75
  -3  -3  10  418.96   12.83
  -3  -3  10  406.34   13.76
   3  -3  10  413.89   17.28
   3  -3  10  411.77   14.42
   3  -3  10  387.46   13.70
   3   3  10  420.27   14.93
   3   3  10  420.70   13.45
   3  -3 -10  420.03   15.02
   3   3 -10  417.60   13.94
  -3  -3 -10  448.48   15.09
  -3  -3  10  429.66   14.87
  -3  -3  12  348.82   11.37
   3   3  12  379.19   12.56
   3  -3  12  372.42   13.53
   3  -3  12  347.96   13.03
   3  -3  12  351.13   15.92
  -3  -3 -12  351.34   11.69
   3  -3 -12  348.76   13.87
   3   3 -12  357.69   12.72
   3  -3  14   47.28    4.09
   3  -3  14   47.57    5.36
   3  -3 -14   52.73    4.77
   3  -3  14   39.76    3.61
   3  -4   1  323.96   10.31
   3   4  -1  333.71   10.82
   3  -4  -1  338.94    9.88
  -3   4  -1  334.27   10.86
   3   4   1  350.36   11.44
  -3  -4   1  348.89   13.79
  -3   4  -1  342.73   12.23
  -3   4   1  343.73   13.56
   3  -4   3  839.73   27.23
   3  -4  -3  854.05   27.34
  -3   4  -3  857.30   24.68
  -3  -4  -3  868.59   27.84
  -3  -4   3  866.23   25.04
  -3  -4   3  853.44   27.86
   3   4  -3  816.27   25.25
  -3   4  -3  840.10   25.34
   3   4   3  857.01   25.07
  -3   4  -3  805.07   26.22
  -3   4  -3  819.37   27.44
  -3   4   3  833.91   27.51
  -3  -4  -3  813.07   24.37
  -3  -4  -5  111.63    5.54
  -3   4  -5  112.15    4.68
   3  -4   5   96.72    5.94
  -3  -4   5  111.85    5.73
   3  -4   5  106.96    5.69
  -3  -4  -5   94.86    6.10
  -3  -4   5  103.67    6.42
  -3   4  -5  107.59    4.23
   3  -4   5   98.87    6.24
  -3   4  -5  109.08    6.50
  -3   4   5  111.40    6.46
  -3  -4   5  104.03    4.80
  -3  -4  -5  103.91    4.58
   3   4   5  105.03    4.76
  -3  -4  -7  197.84    8.73
  -3  -4  -7  216.37    9.32
   3  -4   7  178.76    7.37
  -3  -4   7  208.92    9.34
   3  -4   7  190.73    9.70
  -3   4  -7  188.77    6.19
   3   4   7  176.13    7.44
   3  -4   7  193.99    8.75
  -3  -4   7  187.10    7.25
  -3   4  -7  179.14    8.81
  -3   4   7  200.35    9.06
   3   4   7  186.92    7.17
   3  -4  -7  186.48    7.87
  -3  -4   7  202.77    9.19
   3  -4   7  182.77    8.89
  -3  -4  -9  403.49   15.01
  -3  -4   9  417.91   15.09
   3  -4   9  433.15   14.35
   3  -4   9  405.13   13.99
   3  -4   9  382.20   14.56
   3  -4  -9  397.24   14.76
   3  -4   9  409.15   16.93
  -3  -4   9  408.10   13.31
   3   4   9  410.43   13.27
   3  -4   9  428.15   13.14
  -3   4  -9  409.11   15.03
  -3   4   9  401.49   14.91
   3   4   9  354.06   13.58
   3  -4  -9  411.18   14.55
   3  -4  11   76.41    6.42
   3   4  11   63.97    3.63
   3  -4  11   66.90    4.54
   3  -4  11   70.21    4.41
   3   4  11   70.31    3.70
  -3  -4  11   60.14    3.13
   3  -4 -11   66.43    4.72
   3   4 -11   58.70    3.70
  -3  -4 -11   58.39    4.00
  -3  -4  11   64.89    4.09
   3  -4  13   63.49    4.66
   3  -4  13   63.51    4.43
   3  -4 -13   56.67    5.04
   3   4 -13   61.61    4.03
   3  -4  13   67.83    6.46
   3  -4  15  142.45    7.50
   3  -4  15  135.54    9.65
   3  -4 -15  123.97    7.56
   3  -5   0   -0.07    0.44
   3   5   0    0.17    0.67
  -3   5   0   -0.36    1.08
   3  -5   2 1463.36   43.87
   3  -5   2 1419.17   40.37
   3  -5  -2 1436.91   39.44
  -3   5  -2 1389.04   42.38
  -3  -5   2 1420.61   41.08
   3   5   2 1494.25   41.47
  -3   5   2 1484.63   44.37
   3   5  -2 1403.42   41.34
  -3   5  -2 1453.63   41.52
  -3  -5   4 1773.47   54.85
   3  -5   4 1852.47   54.37
  -3   5  -4 1888.56   51.59
  -3  -5  -4 1802.72   51.32
   3  -5   4 1814.52   51.41
   3   5  -4 1852.14   53.00
  -3  -5  -4 1838.97   54.97
  -3   5  -4 1822.40   54.81
  -3   5   4 1816.26   54.71
  -3  -5   4 1833.08   51.73
  -3   5  -4 1863.24   53.04
   3   5   4 1807.94   51.83
  -3   5  -4 1720.62   53.55
   3  -5  -6    2.95    1.19
   3  -5   6    5.22    1.56
  -3   5  -6    2.12    1.01
  -3  -5  -6    1.40    1.24
  -3   5  -6    0.70    1.42
  -3   5  -6    4.19    1.49
  -3   5   6    3.75    1.43
  -3   5  -6    2.64    0.69
  -3  -5  -6    5.81    1.48
  -3  -5   6    2.03    0.88
   3   5   6    3.13    0.98
   3  -5   6    3.91    1.47
   3   5   6    3.64    1.23
   3  -5   6    2.23    1.36
  -3  -5   6    2.17    1.28
  -3  -5   8  728.45   25.43
   3  -5   8  724.91   25.34
   3  -5   8  750.28   23.09
  -3  -5  -8  756.45   24.88
  -3  -5   8  741.55   25.10
  -3  -5   8  723.29   22.43
  -3   5  -8  775.93   20.87
   3   5   8  705.15   22.45
  -3   5  -8  741.31   24.89
  -3   5   8  693.00   24.51
   3  -5   8  719.46   26.52
   3   5   8  729.56   23.16
   3  -5   8  755.29   24.50
   3  -5  -8  724.97   23.74
  -3  -5  -8  737.36   24.80
  -3  -5 -10  574.54   19.75
  -3  -5  10  575.19   19.65
   3  -5  10  616.89   19.36
   3  -5  10  585.62   18.98
   3  -5  10  540.20   19.25
   3  -5 -10  556.60   19.42
   3  -5  10  608.85   22.86
  -3  -5  10  568.33   17.85
   3   5  10  579.53   18.13
   3  -5 -10  544.49   19.52
   3   5 -10  584.26   17.94
  -3  -5  12  215.23    7.93
   3  -5  12  219.22   12.36
   3   5  12  239.15    8.35
   3  -5  12  237.60    9.91
   3  -5  12  224.34    9.45
   3  -5 -12  230.65   10.50
   3   5 -12  221.78    8.61
  -3  -5 -12  214.26    8.61
   3  -5  14   55.62    4.51
   3  -5  14   52.58    4.21
   3  -5  14   49.06    5.73
   3  -5 -14   56.96    5.11
  -3   6  -1  103.03    5.50
  -3   6   1  115.14    6.89
   3   6   1  107.19    5.00
  -3  -6  -3   14.33    0.73
  -3   6  -3   10.78    1.87
  -3  -6   3   11.85    1.51
  -3   6  -3    8.46    1.65
   3   6  -3    8.87    1.70
  -3   6  -3   10.91    2.16
  -3   6   3    9.99    2.02
   3   6   3    8.32    1.41
   3  -6   3   11.41    2.16
  -3  -6  -5   12.12    1.45
  -3   6  -5   13.12    2.45
  -3   6   5    9.87    2.15
  -3  -6   5   10.36    1.42
  -3   6  -5   12.89    1.60
  -3  -6  -5    8.83    1.56
   3  -6   5   13.46    2.34
   3   6  -5    9.02    1.88
  -3   6  -5    8.91    1.86
   3   6   5   10.30    1.46
   3  -6   5    9.28    2.02
   3   6   5   11.58    1.66
   3  -6  -7    8.86    1.81
  -3  -6  -7    6.91    1.73
  -3  -6   7    6.41    1.99
  -3   6  -7    5.42    1.69
  -3   6   7   11.31    2.17
  -3  -6   7   11.35    2.25
  -3  -6  -7   11.39    1.97
  -3  -6   7    9.75    1.39
   3  -6   7   10.51    2.22
   3   6   7    7.39    1.36
   3  -6   7    9.60    2.47
   3   6   7    6.61    1.47
   3  -6   7    7.57    1.81
  -3   6  -7    7.25    0.84
   3  -6   9    3.38    1.35
  -3  -6  -9    4.05    1.51
  -3  -6   9    4.52    1.56
   3   6   9    4.61    1.21
   3  -6   9    3.52    1.27
  -3  -6   9    5.99    1.22
   3  -6   9    5.84    2.27
   3  -6   9    3.85    0.98
   3  -6  -9    3.96    1.67
   3   6 -11    0.16    1.04
   3  -6  11   -0.27    1.35
   3  -6 -11   -0.53    0.90
   3  -6  11   -0.60    1.98
   3  -6  11    0.25    1.29
   3   6  11    0.19    0.95
  -3  -6 -11    0.83    1.18
  -3  -6  11    0.27    1.10
   3  -6 -11    0.68    1.66
   3  -6  13    0.28    1.44
   3  -6  13    1.32    1.58
   3  -6  13   -0.29    1.54
   3  -6 -13    1.23    2.01
   3  -6  15    7.21    2.37
   3  -6 -15   10.15    2.60
  -3   7   0   -0.40    1.09
  -3   7   0   -0.93    0.90
   3   7   0   -0.18    0.73
  -3   7  -2 1010.33   32.20
   3   7  -2 1074.84   31.98
  -3   7  -2 1046.93   31.97
   3   7  -2 1070.49   31.34
  -3  -7   2 1052.12   30.91
  -3   7   2 1076.71   34.39
   3   7   2 1049.92   31.21
   3  -7   2 1038.00   33.79
  -3   7  -4 1331.62   37.75
  -3   7  -4 1294.57   40.05
  -3  -7  -4 1362.56   37.78
   3   7   4 1283.29   38.38
  -3  -7   4 1324.41   37.95
   3  -7   4 1237.89   40.74
  -3  -7  -4 1277.68   38.11
   3   7  -4 1325.65   39.74
  -3   7  -4 1327.78   39.83
  -3   7  -4 1335.81   41.71
  -3   7   4 1274.51   41.28
   3  -7   4 1319.14   40.96
   3  -7   6   84.12    5.73
   3  -7  -6   80.56    5.64
  -3   7  -6   82.87    4.20
   3  -7   6   81.72    6.17
   3   7   6   78.80    4.30
  -3  -7  -6   81.66    4.65
   3   7  -6   76.74    5.48
  -3   7  -6   83.08    5.63
  -3  -7   6   75.60    3.94
   3   7   6   70.70    4.26
  -3   7  -6   85.78    5.87
  -3   7   6   70.19    5.45
   3  -7  -6   71.51    4.54
  -3   7  -8  229.18    7.11
   3  -7   8  255.14   10.97
  -3  -7  -8  265.97   11.50
  -3  -7   8  257.47   11.65
   3  -7   8  269.95   13.04
   3   7   8  249.46    9.23
   3  -7   8  243.52    9.34
   3  -7  -8  239.75   10.12
  -3  -7   8  246.74    8.72
   3   7  10  736.94   23.55
   3  -7  10  819.72   29.39
  -3  -7  10  757.78   22.90
  -3  -7 -10  777.38   25.66
   3  -7 -10  774.13   25.44
   3  -7  10  768.77   24.27
  -3  -7  10  749.10   25.47
  -3  -7 -12  181.99    8.57
   3  -7  12  208.30    9.19
   3  -7  12  210.98    9.17
   3  -7  12  208.81   12.51
   3   7  12  203.51    8.37
   3  -7 -12  199.63   10.12
   3   7 -12  218.40    7.66
   3  -7  14  135.85    7.13
   3  -7  14  142.64   10.37
   3  -7 -14  110.77    7.57
   3  -7  14  128.54    6.94
  -3   8   1  114.71    5.77
  -3   8  -1  116.44    6.02
   3   8   1  122.83    5.56
  -3  -8   1  115.91    5.28
  -3   8   1  111.16    7.34
   3   8  -3 1064.31   33.19
  -3   8  -3 1061.93   33.25
  -3   8  -3 1067.64   33.38
  -3  -8   3 1092.81   31.65
   3   8  -3 1110.55   32.14
   3   8   3 1070.33   32.06
  -3  -8  -3 1030.81   31.70
  -3   8  -3 1049.61   35.17
  -3   8   3 1029.17   35.02
   3  -8  -3 1108.24   32.20
   3  -8   3 1022.04   34.44
   3  -8  -3 1139.43   35.12
  -3   8  -5  148.23    6.08
  -3   8  -5  161.29    8.24
   3   8   5  148.19    6.57
   3  -8   5  146.48    8.55
  -3  -8  -5  148.42    6.58
  -3  -8   5  140.09    6.01
   3   8  -5  145.91    7.84
  -3   8  -5  143.90    7.83
  -3   8  -5  149.90    8.54
  -3   8   5  134.65    8.17
   3   8   5  136.24    6.41
   3  -8   5  148.47    8.20
   3  -8  -5  146.34    8.20
   3  -8   7  115.99    7.02
   3  -8  -7  123.21    7.25
  -3  -8  -7  103.81    5.66
   3   8  -7  108.29    7.17
  -3   8  -7  104.47    7.11
   3  -8   7  143.82    8.77
   3   8   7  118.23    5.69
  -3  -8   7  111.07    5.06
   3  -8  -7  121.47    6.39
   3  -8   9  355.73   14.17
  -3  -8   9  358.06   11.82
  -3  -8  -9  351.47   14.63
  -3  -8   9  348.88   14.68
   3  -8   9  393.85   17.37
   3   8   9  366.10   12.64
   3  -8   9  334.72   10.87
   3  -8  -9  364.95   13.88
   3  -8   9  347.04   12.76
  -3  -8 -11   28.37    3.39
   3  -8  11   29.76    3.00
  -3  -8  11   29.47    3.33
   3   8  11   34.94    2.95
   3  -8  11   40.44    5.47
   3  -8 -11   38.62    4.10
   3   8 -11   30.43    2.30
   3  -8  13   76.58    5.15
   3  -8  13   79.96    5.23
   3  -8 -13   59.15    5.62
   3  -8  13   65.43    7.13
   3  -8 -15  147.17    8.54
  -3   9   0   -0.45    1.28
  -3   9   0    0.24    0.95
  -3  -9   0   -0.18    0.76
  -3   9  -2  723.87   22.40
  -3   9  -2  750.59   24.49
   3   9   2  774.47   23.53
  -3   9   2  730.79   23.55
  -3  -9   2  758.68   23.01
   3   9  -2  739.04   24.50
  -3   9   2  739.71   26.57
   3  -9  -2  757.22   23.30
   3   9  -2  786.74   23.40
   3  -9   2  708.50   25.87
   3  -9  -2  739.33   26.15
  -3   9  -4 2483.46   73.39
   3   9  -4 2563.90   71.47
   3   9   4 2455.83   71.63
  -3  -9   4 2548.03   70.89
   3   9   4 2468.40   71.32
   3  -9  -4 2492.18   71.82
   3   9  -4 2526.49   73.34
  -3   9  -4 2546.16   73.56
   3  -9   4 2577.10   74.50
   3  -9  -4 2597.42   74.71
   3  -9  -6    5.58    0.62
  -3  -9  -6    9.88    1.73
   3   9   6    5.37    1.42
  -3  -9   6    7.86    1.41
   3  -9   6   10.30    2.70
   3  -9   6    8.53    2.13
   3  -9  -6    5.41    1.79
   3   9  -6    5.07    1.89
  -3   9  -6    8.78    2.25
   3  -9   8  588.72   20.86
  -3   9  -8  535.41   16.05
   3  -9   8  619.87   23.67
   3  -9   8  567.93   18.56
   3   9   8  595.63   18.85
  -3  -9   8  601.09   17.83
   3  -9  -8  592.00   19.93
   3   9  10  217.99    9.17
  -3  -9 -10  235.74   11.24
  -3  -9  10  221.28   10.96
   3  -9 -10  234.78   10.83
   3  -9  10  226.24   13.36
   3  -9  10  225.77    9.42
   3   9  12  157.44    7.45
   3  -9  12  165.46    7.91
   3  -9  12  187.58   12.29
   3  -9 -12  158.33    9.11
   3  -9 -14   25.76    3.82
  -3  10  -1  273.76   11.14
   3  10   1  282.36   10.63
  -3 -10   1  285.81   10.24
  -3 -10  -1  285.77   10.35
  -3  10   1  268.95   10.68
   3 -10  -1  272.26   10.22
   3 -10   1  291.08   13.08
   3  10  -3  537.56   20.01
  -3  10  -3  557.93   17.61
  -3  10  -3  552.92   20.18
   3 -10   3  544.31   20.76
   3  10  -3  559.03   18.38
   3  10   3  601.90   18.97
  -3  10   3  562.15   18.50
  -3 -10   3  563.01   18.05
  -3  10  -3  579.94   20.05
   3 -10  -3  582.26   18.82
   3 -10   3  583.46   21.42
   3 -10  -3  576.43   21.46
   3  10   5  268.59   10.34
  -3 -10  -5  238.07    9.43
  -3 -10   5  257.20    9.33
   3  10  -5  250.72   11.61
  -3  10  -5  259.34   11.80
   3 -10  -5  256.03   10.48
   3 -10   5  239.86   11.80
   3 -10  -5  249.31   12.08
  -3 -10  -7  172.85    6.86
   3  10   7  167.48    7.60
   3  10  -7  159.39    9.18
  -3  10  -7  171.40    9.45
  -3 -10   7  156.71    6.58
   3 -10  -7  169.07    8.09
   3 -10   7  176.80   10.61
   3 -10  -7  152.22    5.00
   3 -10   7  168.74    9.13
   3 -10   9  180.33    9.75
   3 -10   9  195.68    8.44
   3 -10   9  189.74   12.12
   3  10   9  188.88    8.47
  -3 -10   9  205.35    7.64
   3 -10  -9  192.38    9.50
  -3 -10 -11   65.93    5.52
   3  10  11   60.21    4.25
   3 -10  11   50.54    6.48
   3 -10  11   67.62    4.56
   3 -10 -11   51.14    5.06
   3 -10  13   77.94    8.25
   3 -10  13   87.14    5.59
   3 -10 -13   69.86    6.07
   3 -11   0    0.40    0.91
  -3  11   0    0.27    0.97
  -3 -11   0    0.40    0.78
   3 -11   0    0.95    1.06
  -3  11  -2  419.55   13.81
  -3  11  -2  418.54   15.74
   3  11  -2  439.19   14.75
   3  11   2  431.55   15.08
  -3 -11   2  425.58   14.32
  -3  11   2  407.22   14.64
   3 -11  -2  443.85   14.89
   3 -11   2  408.60   13.82
   3 -11   2  443.02   17.84
   3 -11  -2  416.91   17.56
   3  11  -4 1575.49   47.53
  -3  11  -4 1547.26   47.58
   3  11  -4 1550.96   44.80
  -3  11   4 1519.38   44.52
   3 -11   4 1551.40   48.52
   3  11   4 1592.63   45.63
  -3 -11   4 1502.22   44.19
   3 -11  -4 1534.66   45.44
   3 -11   4 1502.86   43.44
   3 -11   4 1471.78   48.04
   3 -11  -4 1468.18   48.13
   3  11  -6   32.55    4.01
  -3  11  -6   35.18    4.12
  -3 -11  -6   36.16    2.79
   3  11   6   40.68    3.50
  -3 -11   6   34.33    2.70
   3 -11   6   28.64    3.97
   3 -11  -6   30.14    4.22
   3 -11   6   36.75    2.25
  -3  11  -8  475.02   19.20
   3 -11  -8  448.71   12.94
   3  11  -8  442.46   18.77
   3  11   8  441.94   16.08
  -3 -11   8  444.69   14.68
   3 -11  -8  406.95   16.56
   3 -11   8  452.37   13.26
   3 -11   8  440.46   17.91
   3 -11   8  467.35   20.65
   3 -11  10  428.92   15.52
   3  11  10  417.22   15.54
   3 -11 -10  440.08   17.25
  -3 -11 -10  430.35   17.88
   3 -11  10  480.87   21.53
   3 -11  12  248.03   10.45
   3  11  12  228.34   10.06
   3 -11 -12  247.13   12.15
   3 -11  12  223.59   14.50
   3 -11 -14   50.14    5.12
   3 -12  -1    1.64    1.21
   3 -12   1    2.59    1.07
  -3 -12  -1    0.80    0.44
  -3  12  -1    4.64    1.33
  -3  12  -1    2.40    1.37
  -3  12   1    1.55    1.00
   3  12  -1    1.47    1.14
   3  12   1    1.05    1.07
   3  12  -1    1.48    1.13
   3  12   1    1.46    1.06
  -3  12  -3   68.37    5.25
   3  12  -3   75.26    5.93
   3  12   3   71.93    4.81
   3 -12   3   70.27    5.93
  -3 -12   3   73.31    4.24
   3 -12  -3   79.49    4.88
   3 -12   3   70.40    3.85
  -3  12  -3   66.23    5.51
  -3  12   3   69.41    4.30
   3  12  -3   75.85    4.53
   3  12  -5   18.66    2.27
   3  12   5   19.53    2.63
  -3  12   5   13.23    1.91
   3 -12   5   18.68    3.60
  -3 -12   5   18.73    2.07
   3  12  -5   14.55    2.97
   3 -12   5   17.50    1.74
  -3  12  -5   24.72    3.76
   3 -12  -5   18.01    2.62
   3  12  -7    7.05    2.39
  -3  12  -7    3.63    2.17
   3 -12  -7    4.54    0.83
  -3 -12  -7    5.11    1.01
   3  12   7    4.46    1.77
  -3 -12   7    5.01    1.30
  -3  12   7    4.61    1.26
   3 -12   7    4.30    0.98
   3  12   9   38.09    3.71
   3 -12   9   47.08    6.00
   3  12  -9   40.62    5.11
  -3  12  -9   34.93    4.90
   3 -12  -9   38.54    4.23
   3 -12  -9   39.19    1.92
   3 -12  11   11.60    2.23
  -3 -12 -11    9.76    2.64
   3 -12  11    4.13    2.83
   3  12  11   13.13    2.31
   3 -12 -11    8.94    2.76
   3 -12 -13    5.49    2.51
   3 -13   0    0.46    1.14
  -3 -13   0    1.03    0.53
  -3  13   0    1.45    1.26
   3  13   0   -0.21    1.12
   3  13  -2  906.99   28.15
   3  13   2  964.48   29.01
   3  13  -2  868.90   27.07
  -3  13   2  902.59   28.03
   3 -13  -2  881.57   28.17
   3 -13   2  904.11   27.33
  -3  13  -2  872.31   29.30
   3  13  -4  764.84   27.28
  -3  13  -4  748.36   27.14
  -3  13   4  748.83   23.66
   3 -13   4  741.47   27.76
   3  13   4  817.01   25.64
   3  13  -4  766.35   24.26
   3 -13  -4  717.60   24.75
   3 -13   4  767.11   23.11
   3  13  -6    2.03    2.46
  -3  13  -6    4.68    2.56
  -3  13   6   11.86    1.81
   3  13   6   10.82    2.28
   3 -13   6    5.05    2.31
  -3 -13  -6    8.54    1.30
  -3 -13   6    5.51    1.37
   3 -13  -6    4.58    1.94
   3 -13   6    9.05    1.31
   3 -13  -8  314.97    9.68
   3  13   8  323.25   13.17
   3  13  -8  320.60   15.22
  -3  13  -8  330.59   15.58
   3 -13  -8  307.57   13.62
   3 -13  10  650.51   26.87
   3  13  10  593.96   21.06
   3 -13 -10  587.53   22.50
   3 -13  12  168.68   12.51
   3  13  12  174.20    8.70
   3 -13 -12  171.79    9.99
  -3  14  -1  147.51    7.84
  -3  14   1  146.51    7.25
   3  14  -1  151.31    7.33
   3  14  -1  138.31    6.40
   3 -14  -1  142.52    6.98
   3 -14   1  142.64    6.67
  -3  14   3  613.26   19.79
   3  14  -3  606.02   20.22
   3  14   3  649.70   21.46
   3 -14   3  585.22   23.10
   3  14  -3  610.19   23.30
  -3  14  -3  581.42   22.80
   3  14  -3  591.96   19.07
   3 -14  -3  581.08   20.48
   3 -14   3  604.21   19.20
  -3  14   5   82.64    4.59
   3  14   5   85.54    5.96
   3  14  -5   92.30    5.23
   3 -14  -5   84.44    5.73
   3 -14   5   80.75    4.21
   3 -14   5   87.82    7.28
   3  14  -5   81.08    6.89
  -3  14  -5   79.66    6.89
   3 -14   7  116.84    9.02
   3  14   7   95.48    6.50
   3  14  -7  102.51    7.84
  -3  14  -7   97.73    7.94
   3 -14   7   96.78    4.31
  -3  14  -9  294.22   14.97
   3  14   9  275.12   12.09
   3 -14  -9  257.25   12.71
   3  14  -9  267.62   14.35
   3 -14  11   30.43    3.30
   3 -14  11   26.50    5.06
   3  14  11   26.36    3.36
   3 -14 -11   29.51    4.15
  -3 -15   0   -0.68    0.70
  -3  15   0    0.97    1.42
   3  15   0    0.32    1.34
   3 -15   0    0.26    1.24
  -3 -15   2  330.37   10.56
  -3  15   2  320.59   12.53
   3  15  -2  344.84   13.05
   3  15   2  360.22   13.96
   3  15  -2  314.56   11.78
   3 -15  -2  324.54   12.88
   3 -15   2  325.63   12.06
   3  15  -4 1288.41   41.45
  -3  15  -4 1263.96   41.30
   3  15  -4 1207.39   37.14
   3 -15   4 1222.73   40.74
   3  15   4 1275.46   38.90
  -3  15   4 1161.75   36.06
   3 -15  -4 1225.60   38.04
   3 -15   4 1188.28   35.83
  -3 -15  -6   18.97    1.51
   3  15  -6   18.68    2.52
   3  15   6   15.32    2.98
   3 -15   6   23.66    4.02
   3  15  -6   13.06    3.73
  -3  15  -6    9.00    3.35
   3 -15   6   16.01    1.91
   3 -15  -6   14.04    2.91
   3 -15   8  427.40   20.03
   3  15   8  418.29   16.73
   3  15  -8  407.79   18.77
  -3  15  -8  414.25   19.22
   3  15  10  227.02   11.19
   3  15 -10  236.17   13.85
  -3  15 -10  265.30   14.70
   3 -15 -10  236.52   12.28
   3  15  12  209.80   10.44
   3  16  -1  147.56    7.66
   3 -16  -1  137.53    7.22
   3 -16   1  132.09    6.82
  -3 -16   3  117.51    4.94
  -3  16   3  112.38    6.17
   3  16  -3  126.23    6.86
   3  16   3  126.73    7.68
   3 -16   3  121.09    8.34
   3  16  -3  105.42    8.61
  -3  16  -3  114.99    8.76
   3 -16   3  122.93    6.10
   3 -16  -3  121.23    7.02
   3  16  -5  141.54    9.84
  -3  16  -5  134.96    9.71
  -3 -16   5  134.17    5.76
   3  16  -5  159.81    7.54
   3 -16   5  149.40    9.67
   3  16   5  129.71    8.23
   3 -16   5  132.00    6.25
   3 -16  -5  133.78    7.96
   3 -16   7  132.87    9.72
   3  16   7  108.59    7.52
   3  16  -7  115.77    9.18
  -3  16  -7  114.35    9.13
   3 -16  -7  126.43    8.04
   3 -16   9  107.10    9.16
   3  16   9   91.84    6.68
  -3  16  -9   87.53    8.26
   3 -16  -9  100.33    7.51
   3  16  -9   93.60    8.46
   3  16  11   80.29    6.18
   3  17   0    1.13    1.41
   3 -17   0   -0.31    1.53
  -3 -17   2  247.10    8.59
   3 -17   2  254.96   10.46
   3 -17  -2  254.31   11.25
   3  17  -2  271.38   11.43
  -3 -17   4 1203.26   34.82
   3  17  -4 1196.67   41.87
  -3  17  -4 1223.99   41.78
   3  17  -4 1245.27   37.48
   3 -17   4 1264.58   40.77
   3  17   4 1142.96   38.88
   3 -17   4 1162.54   36.02
   3 -17  -4 1198.43   38.28
  -3 -17   6   47.54    3.22
   3  17  -6   52.30    4.21
   3 -17   6   51.17    5.87
   3  17   6   45.77    4.95
   3 -17  -6   49.41    5.04
   3  17  -6   44.73    6.21
  -3  17  -6   41.74    5.86
  -3 -17   8  316.61   11.50
   3 -17   8  363.06   17.58
   3  17  -8  328.08   16.92
  -3  17  -8  336.12   17.10
  -3 -17  10  188.91    8.13
   3  17 -10  190.27   12.67
  -3  17 -10  215.33   13.37
  -3 -18   1    6.68    1.20
   3  18  -1    3.09    1.69
   3  18   1    7.62    2.50
   3 -18   1    6.04    1.91
   3 -18  -1    6.03    2.10
  -3 -18   3   58.88    3.27
   3  18  -3   62.63    6.84
   3  18  -3   55.19    4.73
   3  18   3   57.60    5.43
   3 -18   3   59.46    5.83
  -3  18  -3   54.76    6.28
   3 -18   3   69.35    4.69
   3 -18  -3   60.74    5.16
  -3 -18   5   18.88    2.02
  -3  18  -5   19.12    4.31
   3  18  -5   23.90    3.20
   3  18  -5   18.28    4.64
   3 -18   5   16.30    3.60
   3  18   5   16.73    3.39
   3 -18   5   20.60    2.43
   3 -18  -5   22.15    3.63
  -3 -18   7    4.54    1.46
  -3  18  -7    4.43    2.69
   3  18  -7    5.94    3.02
   3  18  -7    4.93    1.85
   3  18   7    2.45    2.28
   3 -18   7    4.87    2.76
   3 -18  -7    5.57    2.57
  -3 -18   9   25.80    2.76
   3  18   9   24.67    3.83
   3 -18   9   30.96    5.18
   3  18  -9   23.83    5.15
  -3  18  -9   35.61    6.07
   3  19   0    0.87    1.77
   3 -19   0    1.45    1.74
  -3 -19   2  561.06   17.29
   3  19  -2  572.33   20.66
   3 -19   2  528.21   19.48
   3 -19  -2  565.00   20.62
  -3 -19   4  508.06   16.41
   3  19  -4  508.36   23.40
  -3  19  -4  510.71   23.01
   3  19  -4  519.26   19.16
   3 -19   4  563.05   21.83
   3  19   4  543.50   20.60
   3 -19   4  511.37   17.62
   3 -19  -4  500.10   19.84
   3  19  -6   18.85    2.98
   3  19   6   22.17    3.89
   3 -19   6   16.97    3.88
   3  19  -6   20.56    4.52
  -3  19  -6   17.72    4.24
  -3 -19   6   18.02    2.12
   3 -19  -6   15.86    3.41
   3 -19   8  149.24   10.79
   3  19  -8  132.85   10.98
  -3  19  -8  146.80   11.35
   3  19   8  127.12    8.64
   3 -19  -8  145.86    9.15
   3  20  -1   50.46    4.98
   3  20   1   60.08    5.39
   3 -20   1   65.63    5.10
   3 -20  -1   61.07    5.33
  -3 -20   3  182.04    7.20
   3  20  -3  191.27    9.78
   3  20   3  190.72   10.33
   3  20  -3  170.29   11.80
  -3  20  -3  167.63   11.65
   3 -20   3  180.59    8.46
   3 -20  -3  166.22    9.60
  -3 -20   5   37.65    2.95
   3  20  -5   28.45    5.42
   3  20  -5   39.50    4.26
   3  20   5   35.44    4.52
   3 -20   5   38.50    5.01
  -3  20  -5   29.49    5.28
   3 -20  -5   36.74    4.62
   3  20  -7   71.58    5.50
   3 -20   7   72.74    7.43
  -3  20  -7   63.30    7.77
   3 -20  -7   68.45    6.15
   3  20  -7   82.01    8.58
   3  20   7   71.86    6.34
   3  21   0    0.45    1.73
   3 -21   0   -1.13    1.97
   3  21  -2  152.05    8.88
   3 -21   2  157.52    8.00
   3 -21  -2  151.98    8.74
  -3 -21   4  603.18   18.62
   3  21  -4  544.09   25.38
  -3  21  -4  608.30   25.90
   3  21   4  572.60   22.24
   3  21  -4  564.38   21.39
   3 -21  -4  545.80   21.54
  -3  21  -6    7.71    3.75
   3  21  -6   13.26    2.71
   3  21   6    8.09    2.78
   3 -21   6   17.71    3.98
   3 -21  -6   13.50    3.27
   3  21  -6   11.66    4.63
   3  22  -1  149.26    8.83
   3  22   1  141.39    8.78
   3 -22   1  151.12    8.06
   3 -22  -1  154.14    8.54
   3  22  -3   32.42    5.52
   3  22  -3   35.44    4.34
  -3  22  -3   34.41    5.57
   3 -22   3   38.69    3.49
   3 -22  -3   35.13    4.31
   3  22  -5   91.13    9.51
  -3  22  -5   92.55    9.40
  -3 -22   5  105.30    5.44
   3  22  -5  109.45    7.41
   3 -22  -5   93.09    7.08
   3  22  -7  120.28    7.67
   3  23   0    1.39    2.11
   3 -23   0    1.10    1.76
   3  23  -2  152.50    8.81
   3  23   2  130.74    8.43
   3 -23   2  122.66    6.92
   3 -23  -2  124.90    7.79
   3  23  -4  739.39   30.37
  -3  23  -4  714.25   29.81
   3  23  -4  703.81   25.06
   3 -23  -4  640.39   24.48
   3  23  -6    3.59    2.28
   3 -24   1   23.38    3.39
   3 -24  -1   23.62    3.29
   3  24  -3   27.95    3.99
   3  24  -5   12.16    3.00
   3 -25   0   -0.75    1.84
  -4   0   0 7452.31  204.90
  -4   0   0 7318.54  199.66
  -4   0   2  760.12   26.60
  -4   0  -2  793.32   22.61
  -4   0   2  768.00   21.81
   4   0   2  764.25   26.22
   4   0  -2  767.85   26.27
  -4   0  -4  104.28    6.93
  -4   0   4  106.74    6.95
  -4   0  -4  104.16    4.72
  -4   0   4  110.70    3.58
  -4   0  -4  115.34    6.23
   4   0   4  117.45    4.92
   4   0   4  117.46    6.91
   4   0  -4  113.88    6.91
  -4   0   4  126.95    5.33
   4   0   4  119.88    5.16
  -4   0  -4  116.96    4.83
  -4   0  -6    6.16    1.06
  -4   0  -6    6.19    1.71
  -4   0  -6    8.07    2.15
  -4   0   6    4.78    1.82
   4   0   6    4.14    1.48
   4   0   8  252.74    9.53
   4   0   8  242.90   10.87
  -4   0  -8  243.56   11.48
  -4   0   8  251.04   11.47
   4   0  10   86.96    4.98
   4   0  10   89.09    4.82
  -4   0 -10   85.02    5.82
  -4   0  10   82.04    5.69
   4   0 -10   87.89    5.00
   4   0  12 1632.40   47.71
  -4   0 -12 1587.37   47.67
   4   0 -12 1615.87   47.92
   4   0 -14  454.42   16.86
  -4   1   1   34.26    3.81
  -4  -1   1   32.99    3.77
  -4   1  -1   34.63    2.00
  -4   1   1   36.62    1.80
  -4  -1  -1   34.18    2.04
  -4  -1   1   36.65    1.87
  -4   1  -3   64.14    5.20
  -4   1   3   63.51    5.15
   4  -1   3   64.12    3.15
  -4  -1  -3   55.32    4.92
  -4  -1   3   68.08    5.36
  -4  -1   3   61.09    3.13
  -4   1  -3   64.20    3.15
  -4  -1  -3   64.13    3.16
  -4  -1   3   60.07    2.44
   4  -1   3   67.25    5.12
   4  -1  -3   64.98    5.07
  -4   1   3   65.69    3.16
  -4   1  -3   67.42    4.53
   4   1   3   65.64    3.11
  -4   1   3   60.71    2.22
  -4   1   5   45.85    4.34
  -4  -1  -5   43.18    2.35
  -4  -1  -5   40.96    4.11
  -4  -1   5   40.18    4.16
  -4   1  -5   38.93    2.47
  -4  -1  -5   41.45    2.69
   4  -1   5   42.95    2.76
   4   1   5   40.38    3.10
   4  -1   5   43.92    4.16
   4  -1  -5   42.40    4.04
  -4   1   5   42.55    3.22
  -4  -1  -5   41.45    3.69
  -4  -1   5   41.27    3.16
   4  -1   5   41.24    3.11
  -4   1  -5   40.99    3.68
  -4   1  -5   44.21    4.29
  -4  -1  -7   42.52    4.29
  -4  -1   7   42.12    4.21
  -4   1  -7   39.68    4.04
  -4  -1  -7   45.35    4.19
  -4   1   7   46.11    3.92
   4   1   7   38.47    3.59
  -4   1  -7   45.34    2.68
  -4  -1   7   44.50    3.81
   4  -1   7   41.73    3.67
  -4   1  -7   54.56    4.73
  -4   1   7   40.61    4.18
  -4  -1   9    7.21    0.72
   4   1   9   13.24    1.93
   4  -1   9    8.22    1.50
  -4   1  -9   10.11    2.19
  -4   1   9    9.88    2.17
  -4  -1  -9   10.88    2.20
  -4  -1   9    9.51    2.09
   4  -1   9    8.63    1.54
   4   1   9    7.08    1.53
   4  -1  11   61.11    4.18
   4   1  11   63.35    4.27
  -4   1 -11   57.10    4.70
  -4   1  11   55.96    4.60
  -4  -1 -11   61.82    4.83
   4  -1 -11   60.78    4.36
  -4  -1  11   63.50    4.77
   4   1 -11   61.11    4.14
   4  -1  13    8.62    2.03
   4  -1 -13    9.06    2.26
   4   1 -13   14.74    2.42
  -4   2   0  954.77   30.69
  -4  -2   0  882.43   25.65
   4  -2   0  901.00   25.55
  -4  -2   0  909.46   30.50
   4  -2   2   17.83    2.84
   4  -2  -2   22.73    3.13
  -4  -2   2   33.84    3.82
  -4  -2  -2   22.53    1.73
  -4  -2   2   21.68    1.41
  -4   2   2   20.82    3.05
  -4  -2  -4  201.09    6.76
  -4   2  -4  192.94    7.24
  -4  -2  -4  192.62    9.92
  -4  -2   4  202.47   10.16
  -4  -2   4  190.14    7.56
   4  -2   4  187.39    7.46
  -4  -2  -4  191.52    7.07
   4  -2   4  186.87    7.09
   4  -2   4  188.55    9.53
   4  -2  -4  200.42    9.83
  -4   2  -4  181.85    8.65
  -4  -2  -4  189.16    8.57
  -4   2  -4  176.75    9.71
  -4   2   4  185.52    9.80
  -4   2  -6 1539.41   42.22
  -4  -2  -6 1471.47   46.15
  -4  -2   6 1464.26   46.15
  -4  -2  -6 1488.40   44.88
  -4   2  -6 1418.19   45.29
   4  -2   6 1471.30   45.60
   4  -2  -6 1496.35   45.80
  -4   2  -6 1485.05   42.12
   4  -2   6 1447.68   44.02
  -4   2  -6 1461.69   46.16
  -4   2   6 1483.96   46.17
  -4  -2  -8 1110.73   36.08
  -4  -2   8 1112.80   36.02
  -4  -2  -8 1133.33   36.21
   4   2   8 1121.85   35.38
  -4   2  -8 1147.27   32.23
   4  -2   8 1096.92   35.25
  -4   2  -8 1115.15   36.13
  -4   2   8 1099.78   35.87
  -4  -2  10   53.84    2.44
   4  -2  10   63.65    4.15
   4  -2  10   64.65    3.79
  -4   2 -10   61.43    4.88
  -4   2  10   60.85    4.85
   4  -2 -10   64.58    4.36
  -4  -2 -10   60.67    4.89
  -4  -2  10   63.49    4.86
   4  -2  12  252.84   10.24
  -4  -2 -12  246.48   10.37
   4  -2 -12  250.20   10.63
   4   2 -12  235.91    9.92
   4  -2 -14  150.64    8.30
   4  -3   1   58.33    2.81
  -4  -3   1   66.78    5.48
  -4  -3  -1   56.86    2.88
   4  -3  -1   65.60    2.58
  -4   3   1   65.81    5.34
   4  -3   3   -0.39    1.22
   4  -3  -3    0.78    1.38
  -4  -3  -3   -0.43    1.24
  -4  -3   3    2.60    1.42
  -4  -3  -3   -0.13    0.83
   4  -3   3   -0.13    0.66
  -4  -3   3    0.19    0.91
  -4  -3  -3    0.65    0.73
  -4   3  -3   -0.43    1.18
  -4   3   3   -0.42    1.09
  -4  -3  -5   13.08    2.45
  -4  -3   5   13.24    2.60
   4  -3   5   13.39    1.95
   4  -3   5   13.95    2.49
   4  -3  -5   12.66    2.41
  -4  -3  -5    9.83    1.03
  -4  -3  -5   10.66    1.48
   4  -3   5   13.90    1.58
  -4  -3   5   12.88    1.83
  -4   3  -5   15.86    2.47
  -4  -3  -5   15.48    2.33
  -4  -3  -5   11.48    1.57
  -4   3  -5   14.04    2.47
  -4   3   5   12.44    2.50
  -4   3  -5   12.23    1.57
  -4  -3   5   13.05    1.86
  -4  -3  -7   40.83    4.18
  -4  -3   7   45.52    4.41
   4  -3   7   43.67    4.15
  -4  -3  -7   45.90    4.18
   4  -3  -7   42.98    4.16
  -4  -3   7   43.22    3.26
  -4   3  -7   45.05    2.55
  -4   3  -7   41.47    4.20
  -4   3   7   41.47    4.17
  -4  -3   7   40.54    3.76
   4  -3   7   49.67    4.05
   4  -3  -9    0.52    1.22
   4  -3   9   -0.91    1.10
  -4  -3  -9    2.93    1.91
  -4   3  -9    1.93    1.45
  -4   3   9    1.52    1.25
  -4  -3  -9    1.16    1.27
  -4  -3   9    0.76    1.16
   4  -3 -11    4.19    1.77
   4   3 -11    3.75    1.42
   4  -3  11    2.62    1.38
  -4   3 -11    1.65    1.34
  -4  -3 -11    4.71    1.59
  -4  -3  11    3.91    1.39
  -4   3  11    4.58    1.61
   4  -3  13    2.61    1.45
   4  -3 -13    3.81    2.09
   4   3 -13    3.83    1.56
   4  -4   0  445.33   13.32
  -4  -4   0  480.67   18.48
   4   4   0  441.27   13.39
  -4   4   0  445.95   13.46
  -4   4   0  431.59   17.63
  -4  -4   2   58.55    3.64
   4  -4   2   59.59    5.04
   4  -4  -2   65.46    5.26
  -4  -4  -2   66.84    3.22
  -4  -4   2   65.31    5.54
   4   4  -2   63.08    3.21
  -4   4  -2   67.21    3.32
  -4  -4  -2   61.76    3.56
  -4   4  -2   59.42    4.41
  -4   4   2   71.68    5.60
  -4  -4  -4  349.36   10.65
  -4   4  -4  355.16   11.84
   4  -4   4  357.22   14.62
   4  -4  -4  344.79   14.56
  -4  -4   4  349.29   12.22
  -4  -4  -4  344.96   11.57
  -4  -4  -4  341.43   15.03
  -4  -4   4  393.54   15.83
   4  -4   4  346.44   11.63
   4   4   4  356.36   12.37
  -4  -4  -4  349.43   12.00
  -4   4  -4  363.33   15.21
  -4   4   4  343.04   14.89
   4   4   6 1525.86   44.59
  -4   4  -6 1542.57   44.01
  -4  -4  -6 1606.04   48.11
  -4  -4   6 1537.25   48.16
   4  -4   6 1483.95   44.30
   4  -4   6 1548.19   47.37
   4  -4  -6 1595.94   47.68
   4  -4   6 1563.10   45.86
  -4  -4   6 1511.78   44.66
  -4  -4  -6 1547.97   46.29
  -4   4  -6 1549.88   43.60
  -4  -4  -6 1526.96   44.32
  -4   4  -6 1549.64   48.06
  -4   4   6 1522.50   47.84
   4  -4   8 1096.33   35.03
  -4  -4  -8 1122.65   35.89
  -4  -4   8 1085.62   35.77
  -4  -4  -8 1110.65   35.22
   4  -4   8 1073.98   35.21
   4   4   8 1110.50   32.76
  -4   4  -8 1132.73   31.43
  -4   4  -8 1118.87   35.93
  -4   4   8 1129.21   35.84
   4  -4  -8 1033.31   33.43
  -4  -4   8 1081.39   32.82
   4  -4 -10   23.72    2.86
   4  -4  10   18.42    2.31
  -4   4 -10   15.36    2.61
  -4   4  10   25.57    3.32
  -4  -4 -10   22.04    3.01
  -4  -4  10   19.63    2.89
   4  -4  12  171.15    7.83
   4  -4 -12  151.31    7.98
   4   4 -12  153.99    7.11
  -4  -4 -12  154.06    7.82
   4  -4 -14  211.85   10.58
   4  -5   1   63.03    5.07
   4  -5  -1   53.31    2.38
  -4  -5   1   50.28    3.27
  -4   5  -1   50.58    4.01
   4  -5   1   56.64    2.77
  -4   5   1   64.72    5.43
  -4  -5   1   57.27    5.24
   4   5  -1   56.60    3.05
  -4   5  -1   59.15    3.14
  -4  -5  -3    0.48    1.23
  -4  -5   3    2.87    1.63
   4  -5   3    2.60    0.79
  -4  -5  -3    1.89    0.91
   4   5   3    1.05    0.84
  -4  -5   3    1.71    1.01
  -4   5  -3    2.75    1.47
  -4  -5  -3    0.90    0.80
  -4   5  -3    3.19    1.55
  -4   5   3    2.24    1.63
   4   5  -3    1.30    0.93
  -4   5  -3    2.51    1.00
   4  -5   3    2.46    1.59
   4  -5  -3    2.09    1.37
  -4   5  -5  162.65    6.48
   4  -5   5  163.23    8.81
   4  -5  -5  153.63    8.65
   4  -5   5  154.78    6.45
  -4  -5  -5  150.61    6.33
  -4  -5  -5  156.67    9.17
  -4  -5   5  179.48    9.81
  -4  -5   5  162.13    6.87
  -4  -5  -5  146.18    7.41
  -4  -5  -5  156.01    6.64
  -4   5  -5  163.46    9.21
  -4   5   5  163.50    9.14
   4   5   5  153.88    6.81
  -4  -5  -7   55.36    4.97
   4  -5   7   46.85    4.53
  -4  -5   7   43.96    4.59
  -4  -5  -7   51.81    4.26
   4   5   7   56.56    3.56
  -4  -5   7   46.57    3.33
  -4   5  -7   53.68    2.78
  -4   5  -7   62.39    5.23
  -4   5   7   45.48    4.49
   4  -5   7   45.91    4.03
   4  -5  -9   15.96    2.48
   4  -5   9   15.11    2.56
   4  -5   9   12.08    1.98
  -4   5  -9   16.48    2.93
  -4   5   9   10.52    2.39
  -4  -5  -9   17.53    3.00
  -4   5  -9   15.40    1.31
   4   5   9   13.17    1.88
  -4  -5  -9   18.26    2.95
  -4  -5   9   13.80    2.61
   4   5 -11   11.94    1.84
   4  -5  11    7.30    1.87
   4   5  11   12.61    1.93
   4  -5  11   12.47    3.12
  -4  -5 -11    9.12    2.22
   4  -5 -11   15.93    2.65
   4  -5  13    8.12    2.08
   4  -5  13    7.13    2.58
   4  -5 -13    4.19    2.12
   4  -5 -15    2.26    2.36
   4  -6   0 4161.31  119.64
   4  -6   0 4188.50  114.46
  -4  -6   0 4334.44  121.16
  -4  -6   0 4180.02  115.95
  -4   6   0 4101.32  117.49
  -4   6   0 4156.75  120.49
   4  -6   2 1022.18   33.91
   4  -6  -2 1094.23   34.41
   4  -6  -2 1032.33   28.75
  -4  -6  -2 1026.15   29.96
   4   6   2 1026.60   31.19
  -4  -6  -2  923.87   34.26
  -4  -6   2 1072.25   35.17
  -4   6  -2  997.69   32.22
  -4  -6   2 1057.47   30.82
  -4  -6  -2 1034.59   30.73
  -4   6   2 1038.49   34.76
   4   6  -2 1027.08   30.70
  -4   6  -2 1040.35   30.85
  -4  -6  -4    2.92    1.72
  -4   6  -4    3.80    1.29
   4  -6   4    2.81    0.92
  -4  -6  -4    1.81    0.95
  -4   6  -4    5.30    1.63
   4   6   4    2.81    1.15
  -4  -6  -4    2.71    0.52
  -4  -6   4    4.07    1.21
  -4   6   4    3.27    1.86
  -4  -6  -4    4.01    1.13
   4   6  -4    0.49    0.90
  -4   6  -4    3.81    1.27
  -4  -6   4    2.47    1.68
   4  -6   4    1.27    1.59
   4  -6  -4    2.59    1.76
  -4   6  -4    1.91    1.63
  -4  -6  -6   18.02    3.02
  -4  -6   6   18.58    3.30
   4  -6   6   16.35    1.90
  -4   6  -6   15.42    1.55
  -4   6  -6   18.39    2.99
  -4   6   6   15.68    2.92
   4   6   6   16.92    2.03
  -4  -6   6   17.48    2.10
  -4  -6  -6   13.97    2.32
  -4  -6  -6   15.77    1.98
   4  -6   6   14.24    2.62
   4  -6  -6   16.25    2.92
   4  -6   8  443.66   17.10
  -4  -6  -8  427.53   17.50
  -4  -6   8  457.43   17.94
  -4  -6  -8  436.67   16.37
   4   6   8  421.77   14.70
  -4  -6   8  438.97   14.58
  -4   6  -8  428.65   13.12
   4  -6   8  426.15   16.62
  -4   6  -8  419.01   17.34
  -4   6   8  437.46   17.53
   4  -6  -8  430.12   15.70
  -4  -6 -10  186.19    9.86
  -4  -6  10  203.57   10.11
   4  -6  10  194.98    8.55
   4   6  10  199.08    8.17
   4  -6  10  212.67   11.92
   4  -6 -10  185.57    9.06
   4  -6  12 1304.42   39.23
   4  -6  12 1327.56   44.31
   4  -6 -12 1258.16   40.13
   4   6 -12 1277.07   37.91
   4  -6  14  613.89   25.89
   4  -6 -14  624.92   22.76
   4  -7   1   76.87    5.86
   4  -7  -1   74.02    3.05
  -4   7  -1   67.17    4.74
   4   7  -1   68.57    4.09
  -4  -7   1   73.77    4.10
  -4   7  -1   72.58    4.20
   4   7   1   76.14    4.42
  -4   7   1   75.15    6.16
   4  -7  -3    7.68    0.67
  -4   7  -3    8.05    1.48
  -4  -7  -3   10.28    2.53
  -4  -7   3    6.71    2.06
   4  -7   3    6.89    1.14
   4   7  -3    6.90    1.47
  -4   7  -3    6.66    1.52
  -4  -7  -3    9.58    1.60
   4   7   3    7.47    1.48
  -4   7  -3    3.90    1.78
  -4   7   3    4.32    1.59
  -4   7  -3    6.11    1.69
  -4  -7   3    4.26    1.32
  -4  -7  -3    5.94    1.28
   4  -7   3    8.76    2.27
   4  -7  -3    9.39    2.16
  -4  -7  -5    0.50    1.29
  -4  -7   5   -0.51    1.32
   4  -7   5    0.18    0.79
  -4   7  -5   -0.97    1.39
  -4   7   5    0.47    1.36
   4   7   5    0.69    0.98
  -4  -7  -5   -1.08    1.13
  -4  -7  -5    0.41    0.87
   4   7  -5    0.61    1.04
  -4   7  -5    0.95    1.16
  -4  -7   5    0.20    1.00
   4  -7   5   -0.43    1.68
   4  -7  -5    1.34    1.52
   4  -7  -7   18.42    2.48
  -4  -7  -7   21.98    3.48
  -4  -7   7   20.73    3.45
  -4   7  -7   18.39    1.60
  -4   7  -7   19.39    3.17
  -4   7   7   16.17    2.98
  -4  -7  -7   18.64    2.59
   4   7   7   14.23    1.96
  -4  -7   7   16.52    2.01
   4  -7   7   18.02    2.15
   4  -7   7   18.56    3.06
   4  -7  -9    0.32    1.39
   4  -7   9    1.22    1.44
  -4  -7  -9    0.91    1.49
  -4  -7   9    1.38    1.51
  -4  -7  -9    1.39    1.62
   4   7   9    2.32    1.23
  -4   7  -9    1.45    0.60
   4  -7   9    3.01    2.32
   4  -7  11   -2.54    1.43
   4   7  11   -0.24    1.11
   4  -7  11    0.67    2.12
  -4  -7 -11   -0.41    1.23
   4  -7 -11    2.15    1.73
   4  -7  13   23.79    3.07
   4  -7  13   21.91    4.66
   4  -7 -13   29.71    3.95
   4  -7 -15    1.87    2.48
   4  -8   0  718.55   25.33
   4   8   0  687.21   22.20
  -4   8   0  675.71   22.95
  -4  -8   0  698.56   21.77
  -4   8   0  685.00   25.62
   4  -8   2  156.15    8.94
   4  -8  -2  139.20    8.59
   4   8  -2  145.54    7.02
  -4   8  -2  135.73    6.84
   4  -8   2  143.84    5.69
   4  -8  -2  147.49    4.90
  -4   8  -2  139.78    7.49
   4   8   2  135.35    6.60
  -4  -8   2  148.86    6.52
  -4   8  -2  105.23    8.19
  -4   8   2  138.19    8.77
   4  -8   4  448.10   17.71
   4  -8  -4  458.09   17.91
   4  -8   4  434.17   14.07
   4  -8  -4  414.82   12.00
   4   8   4  445.52   15.09
  -4  -8   4  447.92   14.59
  -4  -8  -4  452.07   14.83
   4   8  -4  439.71   15.80
  -4   8  -4  455.40   16.02
  -4   8  -4  419.59   18.09
  -4   8   4  443.17   18.15
   4  -8   6  666.19   24.48
   4  -8  -6  719.33   25.11
   4  -8   6  679.32   21.40
   4   8  -6  697.77   23.79
  -4   8  -6  721.31   24.07
  -4  -8  -6  688.76   25.62
  -4  -8   6  655.36   25.46
   4   8   6  664.65   21.83
  -4  -8  -6  690.30   22.59
  -4  -8   6  670.57   21.32
  -4   8  -6  681.72   25.34
  -4   8   6  639.92   24.93
   4  -8   8 1389.34   43.83
  -4  -8  -8 1416.39   42.15
  -4  -8  -8 1366.30   44.62
  -4  -8   8 1474.14   45.35
   4   8   8 1359.32   40.84
  -4   8  -8 1336.71   38.71
   4  -8   8 1475.52   46.42
   4  -8  -8 1397.91   42.15
  -4  -8 -10   12.49    2.86
  -4  -8  10   10.95    2.85
   4  -8  10   15.71    2.33
   4   8  10   17.47    2.32
   4  -8  10   24.50    4.40
   4  -8 -10   16.60    2.76
   4  -8  12  169.38    8.18
   4  -8  12  182.13   12.04
   4  -8 -12  154.90    8.88
   4  -8 -14  150.75    9.26
  -4   9  -1   42.95    3.80
   4   9   1   42.95    3.37
  -4   9   1   44.76    3.78
  -4  -9   1   36.75    2.97
  -4  -9  -1   36.18    2.94
  -4   9   1   42.72    4.80
   4  -9   1   37.12    4.27
  -4   9  -3    7.41    1.83
  -4   9  -3   10.64    2.57
  -4   9   3    2.62    1.86
   4   9   3    9.29    1.69
  -4  -9   3    9.16    1.65
   4  -9   3    3.80    2.04
   4  -9  -3    7.29    2.22
   4   9  -3    6.29    1.73
   4  -9   5   35.29    2.79
   4   9   5   43.57    3.45
  -4  -9   5   39.77    3.07
   4   9  -5   35.13    3.63
  -4   9  -5   39.27    3.95
  -4   9  -5   43.41    4.85
  -4   9   5   32.30    4.30
   4  -9  -7    3.48    1.68
  -4  -9  -7    0.53    1.53
  -4  -9   7    3.86    2.07
   4  -9   7    3.11    1.28
  -4  -9  -7    3.47    1.51
   4   9   7    3.85    1.33
   4  -9   7    4.16    2.30
  -4  -9  -9    5.69    2.16
  -4  -9   9    3.18    1.99
  -4  -9  -9    2.04    1.33
   4   9   9    5.43    1.55
  -4   9  -9    4.65    0.75
   4  -9   9    3.42    2.33
   4  -9  -9    3.86    1.95
  -4  -9 -11    1.85    1.52
   4  -9  11    1.18    1.39
   4   9  11    1.34    1.29
   4  -9  11    1.52    2.50
   4  -9 -11    4.00    2.03
   4  -9 -13    7.34    2.72
  -4  10   0  297.69   12.19
  -4  10   0  316.15   14.94
   4  10  -2  198.56    9.19
   4  10  -2  193.84    8.44
  -4  10  -2  211.33    9.45
   4  10   2  186.55    8.38
  -4  10   2  191.70    8.76
  -4  10  -2  181.25   10.90
  -4  10   2  162.26   10.49
   4  10   4  266.96   10.71
  -4  10  -4  250.57   13.25
  -4  10   4  272.63   13.55
   4  10  -4  273.40   11.66
  -4  10  -4  248.78   11.44
   4 -10  -4  260.67   10.61
  -4 -10  -6 1072.24   32.97
   4 -10   6 1040.00   32.08
   4  10   6 1059.77   32.97
   4  10  -6 1094.79   35.00
  -4  10  -6 1099.95   35.18
  -4 -10  -8  951.05   28.53
  -4  10  -8  867.25   25.97
  -4 -10  -8  879.30   31.95
  -4 -10   8  896.29   32.32
   4  10   8  906.11   28.45
   4 -10   8  999.65   34.44
   4 -10   8  913.72   28.18
   4 -10  -8  901.66   29.49
  -4 -10 -10    3.19    2.06
  -4 -10  10    3.16    2.15
   4  10  10    2.78    1.42
   4 -10  10    8.45    3.28
   4 -10 -10    7.05    2.26
   4 -10  12   73.06    5.25
   4 -10  12   94.61    9.04
   4 -10 -12   75.15    6.27
  -4  11  -1  119.43    6.78
  -4  11   1  112.56    6.42
   4  11   1  109.11    6.11
  -4  11   1  117.31    8.55
   4 -11  -1  120.55    5.96
   4 -11  -3    0.27    1.12
   4  11  -3    0.37    1.61
  -4  11  -3    1.75    1.68
  -4  11   3   -0.57    1.73
  -4  11  -3    1.13    1.42
   4  11  -3    3.57    1.54
   4  11   3    0.86    1.16
  -4  11   3    0.57    1.25
   4 -11  -5    8.96    2.03
   4  11  -5   11.39    2.47
  -4  11  -5   11.76    2.72
   4  11   5   10.63    2.15
   4 -11   7   53.81    3.82
  -4 -11  -7   53.47    4.10
   4  11  -7   63.00    5.59
  -4  11  -7   63.24    5.74
   4  11   7   54.85    4.26
   4 -11   7   64.14    6.65
  -4 -11  -9   13.69    3.05
   4  11   9   15.11    2.43
   4 -11   9   12.30    3.72
  -4 -11   9   11.11    2.99
   4 -11  -9   12.40    2.71
  -4 -11 -11    5.94    2.47
   4 -11  11    9.51    1.99
   4  11  11    7.83    2.14
   4 -11  11   13.60    3.95
   4 -11 -11    7.56    2.63
  -4  12   0 2861.27   82.53
   4 -12   0 2867.98   81.08
  -4 -12  -2  617.70   17.37
   4  12  -2  660.68   21.24
  -4  12   2  636.77   21.27
   4  12   2  662.94   21.52
   4  12  -2  657.84   22.85
  -4  12  -2  661.95   22.89
   4 -12  -2  646.27   20.99
  -4  12  -4   13.82    2.81
   4 -12  -4   11.98    2.20
   4  12  -4   12.34    2.20
   4  12   4   18.85    2.66
  -4  12   4   13.68    2.25
   4  12  -4   13.96    2.72
   4 -12  -6    8.31    2.26
   4 -12   6    8.74    1.42
   4  12  -6    7.46    2.25
  -4  12  -6    7.18    2.27
   4  12   6    6.80    1.90
  -4 -12  -6    4.38    1.51
  -4  12   6    5.12    1.54
   4  12   8  250.50   10.98
   4 -12   8  257.35   10.44
   4  12  -8  257.39   13.12
  -4  12  -8  278.34   13.84
   4 -12   8  259.11   15.11
   4 -12  -8  234.52   11.36
  -4 -12 -10  159.98   10.14
  -4 -12  10  119.84    9.06
   4  12  10  133.16    7.28
   4 -12  10  127.46   10.84
   4 -12 -10  149.75    8.66
   4  12  12 1051.82   33.02
   4 -12 -12 1023.41   35.16
   4 -13  -1    5.09    1.67
   4 -13   1    8.78    1.69
  -4 -13  -1    6.67    0.72
  -4  13   1    7.53    1.88
   4  13  -1    5.48    1.67
   4  13   1    8.41    1.91
   4  13  -3   40.44    4.47
   4  13  -3   34.74    3.36
  -4  13   3   36.43    3.41
   4  13   3   32.10    3.43
   4 -13  -3   32.14    3.37
   4 -13   3   33.59    2.77
  -4  13  -3   29.56    3.95
   4 -13  -5   12.71    2.47
   4 -13   5   13.79    1.77
   4  13  -5    9.04    2.69
  -4  13  -5   12.63    2.95
   4  13   5   12.84    2.49
  -4  13   5   12.38    2.05
   4 -13   7    1.47    0.96
   4 -13  -7    0.87    0.48
  -4 -13  -7    0.85    1.23
   4  13   7    1.74    1.46
   4  13  -7    2.09    2.37
  -4  13  -7   -0.53    2.28
   4 -13   9    5.78    1.85
   4  13   9    7.62    2.17
   4 -13   9    0.85    2.46
   4 -13  -9    8.25    2.54
  -4 -13 -11    4.88    2.23
   4  13  11   12.74    2.44
   4 -13  11    0.94    3.42
   4 -13 -11   12.77    3.23
  -4 -14   0  827.62   23.41
   4 -14   0  814.85   26.17
   4 -14  -2    5.48    1.74
   4 -14   2    3.03    1.33
   4  14  -2    6.43    2.47
  -4  14   2    4.88    1.76
   4  14  -2    4.38    1.61
   4  14   2    2.76    1.69
   4  14  -4  292.99   13.90
  -4  14  -4  294.63   13.98
   4  14  -4  297.76   11.94
  -4  14   4  264.41   11.21
   4  14   4  299.50   12.64
   4 -14  -4  285.48   12.10
   4 -14   4  294.46   10.63
  -4 -14  -6  692.31   22.24
   4  14   6  729.78   24.44
   4 -14   6  666.47   27.86
   4  14  -6  718.31   26.35
  -4  14  -6  703.58   26.23
   4 -14  -6  674.78   23.98
   4 -14   6  693.33   21.44
   4  14  -8  911.44   33.03
   4  14   8  906.38   30.23
  -4  14  -8  954.63   33.47
  -4 -14 -10   45.53    6.04
  -4 -14  10   47.84    6.05
   4  14  10   47.18    4.40
   4 -14  10   59.00    7.42
   4 -14 -10   51.14    5.34
   4  14  12  263.70   11.77
   4 -15  -1   24.83    3.00
  -4 -15  -1   25.02    1.45
   4  15  -1   25.55    3.09
   4 -15   1   25.80    2.79
   4 -15   3    2.57    1.41
   4  15  -3    2.21    2.01
  -4  15  -3    2.17    2.21
  -4  15   3    3.24    1.42
   4  15  -3    2.28    1.51
   4  15   3    2.32    1.69
   4 -15  -3    2.01    1.56
   4 -15   5    7.64    1.62
   4  15  -5    4.62    1.86
   4  15   5    6.06    2.12
   4  15  -5    0.56    2.99
  -4  15  -5    2.83    2.42
   4 -15  -5    9.04    2.31
   4  15  -7   61.52    6.52
   4  15   7   60.36    5.17
   4 -15   7   59.43    6.98
  -4  15  -7   71.96    6.99
   4 -15  -7   57.05    5.18
   4 -15   9   -0.62    1.70
   4  15   9   -0.40    1.75
   4  15  -9   -1.98    2.69
  -4  15  -9   -0.67    3.31
   4 -15  -9    4.84    2.61
  -4 -15 -11    1.36    1.75
   4  15  11    2.38    1.85
  -4 -16   0  363.53   11.17
   4  16   0  406.27   15.21
   4 -16   0  358.94   13.86
  -4 -16   2   44.66    2.53
   4  16  -2   47.68    4.33
   4  16   2   44.56    4.40
   4 -16  -2   41.45    3.88
   4 -16   2   44.75    3.61
   4  16  -4   74.30    7.07
  -4  16  -4   68.57    6.66
   4  16  -4   69.77    5.18
   4  16   4   83.30    6.14
   4 -16  -4   74.05    5.59
   4 -16   4   74.06    4.48
   4  16   6 1058.36   35.13
   4 -16   6 1105.23   38.96
   4  16  -6 1069.48   37.43
  -4  16  -6 1087.12   37.67
   4 -16  -6 1026.04   34.75
   4  16   8  495.01   19.49
   4 -16   8  543.33   24.14
   4  16  -8  490.68   21.81
  -4  16  -8  514.19   22.31
   4  16  10   28.84    3.86
  -4  16 -10   34.87    5.30
   4  17  -1    2.70    1.72
   4 -17  -1    2.97    1.68
   4 -17   1    5.27    1.79
  -4 -17   3   15.07    1.60
   4  17  -3   13.78    3.61
   4  17  -3   22.06    3.08
   4  17   3   15.98    3.14
  -4  17  -3   17.08    3.80
   4 -17  -3   16.02    2.79
   4 -17   3   19.48    2.50
  -4  17  -5   11.75    3.69
   4  17  -5   20.88    3.06
   4  17   5   20.52    3.37
   4  17  -5   10.57    3.54
   4 -17  -5   15.66    3.04
   4 -17   5   17.46    2.31
   4  17  -7   53.39    6.53
  -4  17  -7   57.05    6.62
   4  17   7   54.81    5.40
   4 -17   7   65.55    7.27
   4 -17  -7   64.21    5.86
   4  17   9    1.84    1.92
  -4  17  -9   -2.19    4.32
   4  18   0 2296.42   66.94
   4 -18   0 2180.66   65.23
  -4 -18   2  488.98   15.02
   4  18  -2  517.59   18.82
   4 -18  -2  487.72   18.27
   4 -18   2  464.40   17.19
  -4 -18   4   38.62    2.75
   4  18  -4   41.35    4.26
   4  18   4   48.68    5.07
   4  18  -4   47.38    6.15
  -4  18  -4   50.85    6.08
   4 -18   4   42.56    3.66
   4 -18  -4   49.95    4.79
  -4 -18   6   24.39    2.37
   4  18  -6   28.54    4.96
  -4  18  -6   28.24    4.95
   4  18   6   28.81    4.10
   4 -18  -6   25.74    3.92
  -4  18  -8   61.88    7.66
   4  18   8   75.82    6.52
   4  18  -8   77.46    8.36
  -4 -19   1   -0.35    0.87
   4  19  -1   -0.44    1.92
   4 -19   1   -0.34    1.57
   4 -19  -1    0.38    1.78
  -4 -19   3    2.86    1.09
   4  19  -3    5.45    2.39
   4  19   3    4.03    2.30
   4  19  -3    3.77    3.15
  -4  19  -3    2.87    2.45
   4 -19   3    7.60    2.20
   4 -19  -3    5.93    2.41
   4  19  -5    6.10    3.33
  -4  19  -5    2.23    2.79
  -4 -19   5   -0.18    1.05
   4  19  -5   -0.40    1.84
   4  19   5    0.53    2.16
   4 -19  -5    0.47    2.07
   4  19  -7   10.78    4.23
  -4  19  -7    9.18    4.08
   4  19   7   18.86    3.56
   4 -19   7   15.37    3.98
   4  20   0  570.10   21.52
   4 -20   0  541.36   20.11
  -4 -20   2    5.92    1.24
   4  20  -2    6.78    2.40
   4  20  -2    7.10    2.97
   4 -20   2    3.78    1.96
   4 -20  -2    4.22    2.44
  -4  20  -2    0.69    2.37
  -4 -20   4  242.78    8.57
   4  20  -4  208.53   14.21
  -4  20  -4  216.51   14.00
   4  20  -4  229.42   11.27
   4  20   4  209.27   11.93
   4 -20  -4  222.34   11.56
   4  20  -6  358.51   15.06
   4  20  -6  328.54   18.63
  -4  20  -6  368.10   19.02
   4  21  -1   54.88    5.41
   4  21   1   57.82    5.75
   4 -21   1   52.53    4.80
   4 -21  -1   51.53    5.03
  -4 -21   3   -0.81    1.08
   4  21  -3   -0.80    2.52
   4  21  -3    0.96    2.04
   4  21   3   -0.54    2.09
  -4  21  -3    1.54    2.63
   4 -21   3   -1.74    1.90
   4 -21  -3   -0.47    2.20
   4  21  -5   14.76    4.49
  -4  21  -5    7.49    3.65
   4  21  -5   14.78    3.13
  -4 -21   5   13.82    2.00
   4  22   0  136.64    8.93
   4 -22   0  131.27    8.11
   4  22  -2   37.85    6.45
   4  22  -2   47.23    5.17
  -4  22  -2   37.51    6.25
   4 -22   2   41.16    4.33
   4 -22  -2   41.12    4.81
   4  22  -4  152.28   11.98
  -4 -22   4  144.28    6.46
  -4  22  -4  163.41   12.17
   4  22  -4  150.54    9.20
   4  22  -6  586.31   22.20
   4 -23   1    1.19    2.01
   4 -23  -1    2.25    2.28
   4  23  -3   -0.84    3.32
  -4  23  -3    5.77    3.44
   4 -24   0  830.02   28.37
   5   0   1   -0.46    1.39
  -5   0  -1   -0.45    0.66
  -5   0   1    0.52    0.64
  -5   0  -1    0.21    0.86
  -5   0   1   -1.56    1.89
   5   0   3   -0.91    1.66
  -5   0  -3   -0.55    0.97
  -5   0   3    0.67    0.50
  -5   0  -3   -0.20    0.98
  -5   0  -3   -3.63    2.11
  -5   0   3   -1.03    2.10
  -5   0  -5    0.28    0.95
  -5   0   5    0.03    0.29
  -5   0  -5    0.18    0.93
  -5   0   5   -0.20    1.03
  -5   0  -5   -1.03    2.10
  -5   0   5   -0.51    1.93
   5   0   5   -0.38    0.93
  -5   0  -7    0.60    0.86
   5   0   7    1.09    1.19
   5   0   7   -1.38    1.67
  -5   0   7   -0.50    1.88
  -5   0   9    0.95    1.79
   5   0 -11    0.57    1.44
   5   0  11    1.70    1.61
  -5   0 -11    0.88    2.04
   5   0 -13    0.32    1.54
   5  -1   0   -0.47    1.14
  -5   1   0   -0.10    0.71
  -5  -1   0   -0.10    0.73
  -5   1   0    0.53    1.36
  -5  -1   0    0.53    1.36
  -5   1  -2  155.72    9.80
  -5   1   2  178.38   10.23
  -5  -1  -2  157.31    9.76
  -5  -1   2  169.04   10.04
  -5   1  -2  166.09    6.32
  -5   1   2  174.66    5.65
  -5  -1  -2  171.39    6.39
  -5  -1   2  171.26    5.79
  -5  -1   2  180.17    7.63
  -5   1  -2  179.67    7.37
   5  -1   2  167.03    9.54
   5  -1  -2  158.29    9.41
  -5  -1  -2  169.61    7.23
  -5   1  -4 1624.79   50.05
  -5   1   4 1607.12   49.93
  -5  -1  -4 1561.32   49.76
  -5  -1   4 1578.20   49.71
  -5  -1  -4 1551.72   44.44
  -5  -1   4 1545.69   42.97
   5  -1   4 1559.58   44.67
  -5   1  -4 1540.25   45.00
   5  -1   4 1548.88   48.73
   5  -1  -4 1543.47   48.92
  -5  -1  -4 1587.38   45.08
  -5  -1   4 1560.14   44.41
  -5  -1  -4 1455.47   47.02
  -5   1   4 1599.20   44.51
   5   1   4 1545.89   44.36
  -5  -1  -6   64.27    5.94
  -5  -1   6   61.32    5.77
  -5  -1  -6   73.13    3.32
  -5   1  -6   73.38    3.58
  -5  -1   6   57.40    2.18
   5  -1   6   70.47    3.99
   5   1   6   67.07    4.24
   5  -1   6   74.39    4.52
  -5   1  -6   63.86    5.81
  -5   1   6   61.87    5.73
   5   1   8  390.63   15.09
   5  -1   8  403.46   15.27
  -5   1  -8  406.76   17.22
  -5   1   8  406.45   17.16
  -5  -1  -8  412.00   17.23
  -5  -1   8  378.43   16.81
   5  -1  10  234.95   10.15
  -5   1 -10  268.61   12.72
  -5   1  10  245.57   12.15
  -5  -1 -10  277.84   12.81
  -5  -1  10  274.27   12.57
   5  -1 -12  381.79   14.97
   5   1 -12  385.61   14.68
   5  -1 -14   21.28    3.02
  -5  -2   1  273.70   13.80
  -5  -2  -1  290.66    9.52
  -5  -2   1  288.65    9.20
   5  -2   1  308.53   13.79
  -5  -2   1  276.99   10.62
  -5  -2  -1  280.75   10.56
  -5   2   1  285.66   13.92
  -5  -2  -3  656.00   24.20
  -5  -2   3  649.18   24.14
  -5  -2  -3  616.09   18.93
  -5  -2   3  604.11   17.96
   5  -2   3  608.29   19.01
   5  -2   3  620.17   23.19
   5  -2  -3  628.65   23.41
  -5   2  -3  632.28   19.81
  -5  -2  -3  613.16   19.70
  -5   2   3  638.50   18.36
   5   2   3  622.36   18.24
  -5   2  -3  661.80   24.25
  -5   2   3  597.53   23.56
  -5  -2  -5  162.08    9.66
  -5  -2   5  160.24    9.69
  -5  -2  -5  160.85    5.85
  -5   2  -5  138.37    6.21
   5  -2   5  151.40    6.50
  -5  -2   5  153.72    5.09
   5  -2   5  155.13    9.01
   5  -2  -5  149.70    8.99
  -5  -2   5  169.02    6.96
  -5   2  -5  162.69    6.61
   5  -2   5  155.00    6.74
  -5  -2  -5  152.64    6.61
  -5   2   5  153.90    6.74
   5   2   5  153.07    6.63
  -5   2  -5  161.86    9.72
  -5   2   5  161.79    9.69
   5  -2   7  135.12    7.12
  -5   2  -7  151.41    5.93
  -5  -2  -7  162.52    9.44
  -5  -2   7  131.54    8.69
   5  -2   7  146.32    6.56
   5   2   7  133.91    6.95
  -5   2  -7  126.17    8.63
  -5   2   7  142.96    8.93
  -5   2  -9  231.58   11.90
  -5   2   9  247.50   12.02
  -5  -2  -9  225.06   11.79
  -5  -2   9  222.28   11.62
   5  -2  11   45.31    3.83
  -5   2 -11   40.13    4.50
   5  -2 -11   52.15    4.21
  -5  -2 -11   50.80    4.92
   5  -2 -13   44.93    4.32
   5   2 -13   42.40    3.89
  -5  -3   0    0.55    1.42
   5  -3   0    0.49    1.18
  -5  -3   0   -0.11    0.70
  -5   3   0   -0.54    1.30
  -5  -3  -2  929.90   33.36
  -5  -3   2 1015.31   34.04
  -5  -3  -2  946.20   27.99
   5  -3   2  966.30   28.05
   5  -3   2 1032.59   33.29
  -5  -3   2  961.76   27.43
   5  -3  -2 1051.18   33.54
  -5   3   2  961.16   26.94
   5   3   2  943.31   26.80
  -5  -3  -2  973.32   29.11
  -5   3  -2  889.99   33.12
  -5   3   2 1017.20   33.86
  -5   3  -4  594.34   19.02
  -5  -3  -4  576.12   23.50
  -5  -3   4  660.58   24.27
   5  -3   4  615.87   19.12
   5   3   4  605.47   18.93
   5  -3   4  607.42   23.07
   5  -3  -4  649.28   23.51
  -5   3  -4  619.68   19.52
  -5  -3  -4  606.63   19.51
  -5   3  -4  680.77   24.50
  -5   3   4  631.30   23.82
  -5  -3  -6   55.53    2.65
  -5   3  -6   54.21    3.37
  -5  -3  -6   63.30    5.81
  -5  -3   6   50.72    5.33
   5  -3   6   60.95    3.71
   5   3   6   53.63    3.87
   5  -3   6   61.99    4.16
  -5  -3  -6   51.00    3.51
  -5   3  -6   61.41    5.71
  -5   3   6   51.61    5.35
  -5  -3  -8  114.52    7.88
  -5  -3   8  112.23    7.86
   5  -3   8  125.72    7.05
   5  -3   8  129.94    6.14
   5   3   8  112.26    6.74
  -5   3  -8  117.11    8.14
  -5   3   8  115.12    7.94
  -5   3 -10  715.20   25.62
  -5   3  10  672.05   25.17
   5  -3 -10  680.98   23.24
  -5  -3 -10  741.86   25.87
  -5  -3  10  713.98   25.48
   5  -3  12  257.63   10.83
   5  -3 -12  244.19   11.15
   5   3 -12  264.26   10.53
   5  -3 -14   77.16    5.86
  -5   4   1  119.23    3.98
  -5  -4   1  105.28    7.97
  -5  -4  -1  113.41    4.79
  -5  -4   1  110.94    4.59
  -5  -4  -1  113.97    5.59
  -5   4   1  118.09    8.28
   5   4   1  113.35    3.83
  -5  -4  -3  369.28   16.42
  -5  -4   3  346.32   16.10
  -5  -4  -3  353.10   11.60
   5  -4   3  338.72   11.57
  -5  -4  -3  339.53   12.23
  -5   4  -3  348.49   16.12
  -5   4   3  356.04   16.09
  -5  -4  -5  148.00    5.19
  -5  -4  -5  164.88    9.90
  -5  -4   5  148.96    9.50
   5  -4   5  141.41    6.30
  -5  -4  -5  148.37    7.84
  -5  -4  -5  148.31    6.64
  -5   4  -5  145.23    9.36
  -5   4   5  139.54    9.19
  -5  -4  -7  124.99    8.38
  -5  -4   7  126.47    8.51
   5  -4   7  116.57    5.82
   5  -4   7  115.27    6.54
  -5   4  -7  125.42    8.47
  -5   4   7  132.92    8.60
  -5  -4  -9  205.26   11.01
  -5  -4   9  200.94   10.84
  -5   4  -9  182.85   10.56
  -5   4   9  214.32   11.10
   5  -4  -9  187.63    8.88
   5  -4  11   52.74    4.10
  -5   4 -11   50.84    5.03
   5  -4 -11   53.77    4.48
  -5  -4 -11   46.90    4.83
   5  -4 -13   78.16    5.77
  -5  -5   0    0.60    1.55
   5  -5   0    0.31    0.57
  -5  -5   0    1.01    0.90
   5   5   0   -0.09    0.49
  -5   5   0   -0.10    0.56
  -5   5   0    0.57    1.55
   5  -5   2  174.05    6.65
  -5  -5  -2  184.68   11.00
  -5  -5   2  191.93   11.17
  -5   5  -2  168.45   10.44
  -5   5   2  158.60   10.21
  -5  -5  -2  180.63    6.79
  -5  -5  -4 1189.16   33.46
  -5  -5  -4 1223.88   40.66
   5  -5   4 1157.90   34.72
  -5  -5   4 1197.15   40.49
  -5   5  -4 1228.90   40.41
  -5   5   4 1167.28   40.00
  -5  -5  -6   64.05    6.06
  -5  -5   6   80.99    6.81
   5  -5   6   77.49    4.30
  -5  -5  -6   56.97    4.83
  -5   5  -6   75.57    6.51
  -5   5   6   71.08    6.29
  -5  -5  -8  269.63   13.48
  -5  -5   8  288.34   13.92
   5  -5   8  289.58   10.84
   5  -5   8  254.55   11.62
  -5   5  -8  286.13   13.81
  -5   5   8  270.98   13.46
  -5  -5 -10  433.21   18.20
  -5  -5  10  442.58   18.22
  -5   5 -10  458.59   18.44
  -5   5  10  420.24   18.03
   5  -5 -10  448.99   16.54
   5  -5  12  414.93   15.04
   5  -5 -12  377.06   15.36
   5   5 -12  389.62   14.14
   5  -5 -14   31.51    4.19
  -5  -6   1    4.35    2.05
   5   6  -1    3.24    0.92
   5  -6  -1    3.75    0.74
  -5   6  -1    4.96    1.01
  -5   6   1    1.73    1.67
  -5  -6  -3   25.67    4.13
  -5  -6   3   29.48    4.44
   5  -6   3   31.23    2.37
  -5   6  -3   22.06    3.78
  -5   6   3   31.37    4.29
  -5  -6  -5    3.52    1.85
  -5  -6   5   -0.60    1.73
  -5  -6  -5    1.32    0.61
   5  -6   5    1.35    1.01
  -5   6  -5    0.58    1.50
  -5   6   5    5.09    2.00
  -5  -6  -5    1.67    1.58
  -5  -6  -7    0.55    1.60
  -5  -6   7   -0.57    1.73
   5  -6   7   -0.45    1.09
  -5   6  -7   -1.66    1.67
  -5   6   7    0.54    1.69
   5  -6  -9    5.59    1.92
   5  -6   9    3.15    1.40
  -5   6  -9    2.10    1.79
  -5   6   9    1.54    1.68
  -5  -6  -9    2.13    1.75
  -5  -6   9    3.23    1.90
   5  -6 -11    5.90    2.21
  -5  -6 -11    9.27    2.48
   5  -6 -13    2.42    2.11
  -5  -7   0   -0.64    1.76
   5   7   0    0.17    0.80
  -5   7   0   -0.18    0.77
  -5   7   0    0.60    1.56
   5  -7   2  200.21    7.47
   5  -7  -2  199.46    6.46
  -5  -7  -2  201.51   12.02
  -5  -7   2  214.97   12.34
   5   7  -2  200.03    7.93
  -5   7  -2  206.20    8.11
  -5   7  -2  187.65   11.47
  -5   7   2  194.28   11.65
  -5  -7  -4 1675.62   46.35
   5  -7   4 1647.92   48.19
  -5  -7  -4 1774.30   55.01
  -5  -7   4 1783.68   55.28
   5   7   4 1699.89   49.71
  -5   7  -4 1638.77   54.09
  -5   7   4 1647.86   53.90
  -5  -7  -6   12.01    3.06
  -5  -7   6   17.96    3.58
   5  -7   6   14.41    1.97
  -5   7  -6   14.41    3.04
   5   7   6   11.08    1.98
  -5   7   6   10.09    2.67
  -5  -7  -6   11.65    2.26
  -5  -7  -8  428.17   19.07
  -5  -7   8  471.69   19.72
   5  -7   8  455.83   15.75
   5   7   8  455.43   15.99
  -5   7  -8  451.64   19.27
  -5   7   8  427.88   18.94
   5  -7  -8  452.65   16.63
  -5  -7 -10  175.04   10.41
  -5  -7  10  182.12   10.43
   5   7  10  190.33    8.26
  -5   7 -10  146.94    9.56
  -5   7  10  160.69    9.89
   5  -7 -10  163.36    8.71
   5  -7 -12  258.51   11.94
   5   8  -1  119.31    5.87
  -5   8  -1  127.36    6.08
   5  -8   1  128.33    5.20
   5  -8  -1  123.92    4.73
  -5  -8   1  123.53    9.26
  -5   8   1  134.80    9.31
   5  -8   3  289.54   10.39
   5  -8  -3  293.88    8.81
  -5  -8  -3  316.53   15.75
   5   8   3  292.80   11.81
  -5  -8   3  343.57   16.27
   5   8  -3  293.61   11.32
  -5   8  -3  307.77   11.59
  -5   8  -3  310.89   15.29
  -5   8   3  298.21   14.97
   5  -8   5   47.19    3.27
  -5  -8  -5   52.84    5.88
  -5  -8   5   50.69    5.75
   5   8   5   49.87    3.89
  -5   8   5   36.19    4.65
  -5   8  -5   43.68    5.38
   5  -8   7   89.54    5.05
  -5  -8  -7   93.33    7.67
  -5  -8   7  105.23    8.21
   5   8   7   94.03    5.51
  -5  -8  -7   88.70    6.03
  -5   8  -7   84.31    7.25
  -5   8   7   83.05    7.11
   5  -8  -7   88.95    5.67
  -5  -8  -9  285.02   13.87
  -5  -8   9  258.41   13.57
   5   8   9  251.44   10.45
   5  -8   9  252.64   10.40
  -5   8  -9  240.89   12.96
  -5   8   9  241.41   12.92
   5  -8  -9  252.97   11.30
  -5  -8 -11   70.12    6.17
   5   8  11   64.17    4.61
   5  -8 -11   59.54    5.21
   5  -8 -13   52.02    5.28
  -5  -9   0   -0.68    2.24
  -5   9   0    0.62    1.61
   5  -9   2  447.91   15.34
   5  -9  -2  498.37   14.45
   5   9   2  492.45   17.37
  -5  -9  -2  501.69   21.72
  -5  -9   2  506.13   21.83
  -5   9  -2  485.64   21.09
  -5   9   2  488.44   21.06
   5   9  -2  478.46   16.79
  -5   9  -2  508.44   17.12
  -5  -9  -4  507.56   14.73
   5  -9   4  568.98   17.31
   5   9   4  589.02   18.90
  -5  -9  -4  573.87   23.39
  -5  -9   4  630.48   24.09
   5   9  -4  591.40   18.95
  -5   9  -4  606.20   19.21
  -5   9  -4  568.01   22.83
  -5   9   4  543.41   22.35
   5  -9   6  106.64    5.49
  -5  -9  -6  107.59    8.56
  -5  -9   6  126.44    9.39
   5   9   6  119.42    6.34
  -5  -9  -6   88.30    6.10
  -5   9  -6   94.88    8.04
  -5   9   6  100.78    8.13
   5  -9   8   67.13    4.47
  -5  -9  -8   66.89    6.55
  -5  -9   8   72.18    6.90
  -5  -9  -8   66.58    5.25
   5   9   8   61.97    4.48
  -5   9  -8   57.21    6.05
  -5   9   8   58.52    6.01
   5  -9  -8   70.17    5.17
  -5  -9 -10  663.77   25.87
  -5  -9  10  649.46   25.55
   5  -9  10  644.42   22.03
   5   9  10  666.24   22.10
   5  -9 -10  667.67   23.40
   5  -9 -12  213.67   10.88
   5 -10   1   73.47    3.72
   5  10  -1   83.65    5.18
  -5  10  -1   75.21    5.03
   5  10   1   73.20    4.98
  -5  10   1   69.94    6.92
   5 -10   3  162.55    6.78
   5 -10  -3  171.34    5.55
   5  10   3  161.00    8.06
  -5 -10  -3  170.94   11.37
  -5 -10   3  167.37   11.24
  -5  10  -3  163.73   10.89
  -5  10   3  154.05   10.63
   5  10  -3  164.93    8.13
  -5  10  -3  165.50    8.23
   5 -10   5  111.23    5.46
   5  10   5  100.29    6.07
  -5 -10  -5  114.60    8.91
  -5 -10   5  115.87    9.12
   5  10  -5  114.12    6.81
  -5  10  -5  102.33    6.68
  -5  10  -5  106.18    8.42
  -5  10   5   97.68    8.20
   5 -10  -5  108.57    6.29
   5 -10   7  119.42    6.13
  -5 -10  -7  135.75    9.74
  -5 -10   7  121.37    9.43
   5  10   7  121.86    6.66
  -5 -10  -7  107.98    6.79
  -5  10  -7  118.41    8.89
  -5  10   7  103.65    8.30
   5 -10  -7  134.11    7.37
   5 -10   9  116.15    6.43
  -5 -10  -9  119.68    9.05
  -5 -10   9  118.29    9.20
   5  10   9  125.29    6.75
   5 -10  -9  133.45    7.74
  -5 -10 -11   72.94    6.79
   5  10  11   74.37    5.17
   5 -10 -11   65.37    5.68
   5 -11   0    0.26    0.72
   5  11   0    3.18    1.59
   5  11  -2  435.96   16.21
  -5  11  -2  447.42   16.45
   5 -11   2  417.55   14.05
   5 -11  -2  431.94   13.11
   5  11   2  442.18   16.09
  -5  11  -2  404.13   19.59
  -5  11   2  443.01   19.94
   5 -11   4  847.39   25.80
   5 -11  -4  815.11   23.53
   5  11   4  863.06   27.64
  -5 -11  -4  899.94   32.97
  -5 -11   4  860.75   32.81
   5  11  -4  892.10   28.22
  -5  11  -4  819.20   31.54
  -5  11   4  799.13   31.29
  -5  11  -4  904.49   28.54
   5 -11  -4  896.33   27.53
   5 -11   6   21.66    2.44
  -5 -11  -6   17.34    3.88
  -5 -11   6   20.10    4.51
  -5  11   6   13.42    3.43
   5  11   6   19.38    2.72
  -5 -11  -6   15.47    2.61
   5  11  -6   21.41    3.35
  -5  11  -6   22.76    3.60
   5 -11   8  203.43    8.97
  -5 -11  -8  199.28   12.55
  -5 -11   8  235.38   13.51
   5  11   8  208.50    9.59
   5 -11  -8  199.25   10.06
   5 -11  10  353.59   13.92
  -5 -11 -10  395.55   18.08
  -5 -11  10  347.56   17.32
   5  11  10  355.89   14.11
   5 -11 -10  383.34   15.50
  -5  12  -1   32.53    3.70
   5  12   1   36.14    3.56
  -5  12   1   34.00    5.00
   5  12  -1   32.15    3.70
   5 -12  -3    7.65    1.90
   5 -12   3    7.87    1.40
   5 -12  -3    7.73    0.98
  -5  12  -3    6.88    2.74
  -5  12   3    6.09    2.55
   5  12   3    8.52    2.04
   5  12  -3    9.19    2.35
  -5  12  -3    6.28    2.35
   5 -12  -5    4.51    1.90
   5  12  -5   -0.42    2.68
  -5  12  -5    1.29    2.11
   5 -12   5    3.58    1.37
   5 -12  -5    1.88    0.42
   5  12   5    3.17    1.64
  -5 -12  -7    2.85    2.34
  -5 -12   7    0.74    1.91
   5 -12   7    0.78    1.20
   5  12   7    1.41    1.79
   5  12  -7   -0.48    2.45
  -5  12  -7   -0.50    2.42
  -5 -12  -9   -0.70    2.12
  -5 -12   9    2.16    2.17
   5 -12   9    2.07    1.52
   5  12   9    3.46    1.76
   5 -12  -9    1.27    2.00
  -5 -12 -11    5.16    2.36
   5  12  11    6.89    2.20
   5 -13   0   -0.55    1.30
  -5 -13  -2   56.75    1.99
   5  13  -2   55.62    5.10
  -5  13  -2   73.00    5.77
   5  13  -2   54.19    4.53
   5  13   2   61.01    4.78
   5 -13  -2   57.73    4.42
   5 -13  -4 1148.63   33.07
   5 -13   4 1162.56   35.19
   5  13   4 1236.64   37.77
   5  13  -4 1281.93   38.71
  -5  13  -4 1243.83   38.76
   5 -13  -4 1211.25   37.13
   5 -13  -6   29.74    3.68
   5 -13   6   25.97    2.79
   5  13   6   26.87    3.40
   5  13  -6   30.58    4.41
  -5  13  -6   27.23    4.20
   5 -13   8  397.89   14.23
  -5 -13  -8  381.08   18.92
  -5 -13   8  384.94   19.21
   5  13   8  368.09   14.90
   5 -13  -8  341.52   15.15
  -5 -13  10  164.19   11.46
   5  13  10  149.65    8.36
  -5 -14  -1   79.52    2.95
   5  14  -1   78.45    5.60
   5  14   1   87.60    5.93
   5 -14  -1   84.97    5.38
   5 -14   1   78.87    4.96
   5  14  -3  204.35   10.70
  -5  14  -3  197.07   10.72
   5  14   3  202.27    9.94
   5 -14  -3  196.34    9.35
   5 -14   3  184.90    8.20
   5 -14   5   31.84    3.00
   5  14  -5   35.43    4.71
  -5  14  -5   29.99    4.40
   5  14   5   41.71    4.29
   5 -14  -5   34.88    3.98
   5 -14   5   35.98    2.98
   5 -14   7   57.90    4.32
  -5 -14   7   51.14    6.76
   5  14   7   57.57    5.06
   5  14  -7   67.39    6.47
  -5 -14  -7   65.12    7.37
  -5  14  -7   57.90    6.23
   5 -14   9  198.41    9.14
  -5 -14  -9  189.92   12.81
  -5 -14   9  189.92   13.03
   5  14   9  196.79    9.95
   5 -14  -9  192.76   10.50
   5  14  11   66.01    5.50
   5 -15   0   -0.30    1.32
   5  15  -2  386.94   16.85
  -5  15  -2  410.74   17.18
   5  15  -2  386.83   15.24
   5  15   2  380.04   15.59
   5 -15  -2  375.61   14.79
   5 -15   2  364.28   13.87
   5  15   4  545.85   19.94
   5 -15  -4  519.67   19.19
   5 -15   4  479.13   17.24
   5  15  -4  544.11   21.17
  -5  15  -4  561.19   21.54
   5  15  -6   40.10    5.41
  -5  15  -6   52.33    5.85
   5 -15   6   49.18    3.91
   5  15   6   54.09    5.07
   5 -15  -6   50.77    4.85
   5 -15   8  133.50    7.15
   5  15  -8  129.36    9.48
  -5  15  -8  134.56    9.84
   5  15   8  144.06    8.34
  -5 -15  -8  144.16   11.32
  -5 -15   8  122.78   10.93
  -5 -15 -10  382.90   19.60
   5  15  10  369.20   15.43
  -5 -16   1  144.61    5.18
  -5 -16  -1  135.55    4.55
   5  16  -1  151.34    8.31
   5 -16  -1  144.28    7.66
   5 -16   1  139.79    7.27
   5  16  -3  163.86   10.44
  -5  16  -3  156.71   10.12
   5  16  -3  163.53    8.82
   5  16   3  193.15    9.83
   5 -16  -3  164.31    8.74
   5 -16   3  158.40    7.65
   5  16   5  186.98   10.17
   5  16  -5  192.54   11.28
  -5  16  -5  200.16   11.43
   5 -16  -5  174.01    9.50
   5 -16   5  179.43    7.97
   5 -16   7  125.12    6.86
   5  16   7  134.81    8.32
   5  16  -7  113.49    8.91
  -5  16  -7  120.86    9.18
   5 -16  -7  132.31    8.23
  -5 -16  -9   54.51    6.99
  -5 -16   9   48.23    6.71
   5  16   9   52.64    5.25
   5 -17   0   -1.99    1.73
  -5 -17   0    0.15    0.61
  -5 -17   2  375.30   11.97
   5  17  -2  367.14   17.54
  -5  17  -2  397.22   17.99
   5  17  -2  390.78   15.68
   5  17   2  415.74   16.53
   5 -17  -2  371.83   15.02
   5 -17   2  364.84   14.14
   5  17   4  527.05   19.96
   5 -17  -4  483.67   18.61
   5 -17   4  450.78   16.70
   5  17  -4  514.51   21.44
  -5  17  -4  531.40   21.51
   5  17  -6   23.75    4.78
  -5  17  -6   22.13    4.73
   5  17   6   38.33    4.66
   5 -17  -6   23.52    3.71
   5  17   8  100.42    7.52
   5  17  -8  104.50    8.85
  -5  17  -8  113.10    9.21
  -5 -17 -10  306.07   17.82
  -5 -18   1   21.89    1.68
   5  18  -1   22.07    3.51
   5 -18  -1   21.37    3.11
   5 -18   1   20.45    2.93
  -5 -18   3   11.44    1.52
   5  18  -3   14.59    2.86
   5  18   3    9.95    2.89
   5  18  -3   14.76    3.88
  -5  18  -3   13.80    3.55
   5 -18  -3   10.09    2.62
   5 -18   3   13.61    2.37
   5  18  -5    1.34    3.18
   5  18   5    2.60    2.55
  -5  18  -5   -0.67    2.66
   5 -18  -5    0.45    1.93
  -5  18  -7    0.69    3.96
   5  18  -7   -1.36    3.82
  -5 -18  -9    6.36    3.41
   5  18  -9   -0.73    4.68
  -5  18  -9    3.72    4.70
   5  19   0    0.97    2.13
   5 -19   0   -0.36    1.82
  -5  19  -2   61.66    6.72
   5  19  -2   57.03    5.31
   5  19   2   61.55    5.86
   5 -19  -2   44.08    4.59
   5 -19   2   46.42    4.21
   5  19  -2   34.21    5.55
  -5 -19   4  835.07   25.31
   5  19  -4  917.62   29.79
   5  19   4  886.50   30.88
   5 -19  -4  794.99   28.99
   5  19  -4  847.52   32.72
  -5  19  -4  859.06   32.66
   5  19  -6   20.98    4.97
  -5  19  -6   27.37    5.33
   5  19  -8  271.07   15.66
  -5  19  -8  278.86   15.88
   5  20  -1  142.45    8.75
   5 -20  -1  125.14    7.69
   5 -20   1  112.48    7.06
   5  20  -3  174.00   12.25
  -5  20  -3  186.62   12.57
   5  20  -3  184.33   10.17
   5 -20  -3  164.64    9.51
   5 -20   3  168.42    8.56
  -5 -20   5   51.81    3.37
   5  20  -5   42.62    6.13
  -5  20  -5   45.04    6.62
   5  20  -7   59.06    7.72
  -5  20  -7   58.91    7.90
   5 -21   0   -1.21    2.05
   5  21  -2  244.87   14.49
  -5  21  -2  207.09   13.54
   5 -21   2  218.91   10.43
   5 -21  -2  207.49   10.99
   5  21  -4  388.94   20.42
  -5  21  -4  417.74   20.88
   5  21  -6    5.77    4.44
  -5  21  -6    3.24    4.89
  -5  22  -1   72.37    8.10
   5  22  -1   66.61    7.82
   5 -22   1   80.95    6.14
   5 -22  -1   75.44    6.23
   5  22  -3   63.12    7.73
  -5  22  -3   62.48    7.44
  -6   0   0  675.22   26.88
  -6   0   0  677.19   20.12
  -6   0  -2    1.99    1.09
  -6   0   2    4.20    0.87
  -6   0  -2    1.28    2.33
  -6   0   2    0.64    2.25
  -6   0  -4  683.08   26.92
  -6   0   4  697.81   27.09
  -6   0  -6 1878.85   53.73
  -6   0   6 1942.23   54.96
  -6   0  -6 1946.29   60.81
  -6   0   6 1878.64   60.64
  -6   0  -8 1067.30   37.68
  -6   0   8 1090.11   37.73
  -6   0 -10   44.56    5.41
  -6   0  10   48.80    5.49
   6   0 -12  105.38    6.48
  -6  -1  -1   27.22    2.15
  -6  -1   1   27.73    1.93
  -6   1   1   34.61    4.84
  -6  -1   1   22.93    4.05
  -6  -1   3    0.25    0.61
  -6   1  -3   -0.64    1.64
  -6   1   3   -0.63    2.00
  -6  -1  -3    1.26    1.99
  -6  -1   3    0.63    1.91
  -6  -1  -5   23.80    2.11
  -6   1   5   21.76    2.14
  -6   1  -5   16.94    3.57
  -6   1   5   26.92    4.27
  -6  -1  -5   20.63    3.78
  -6  -1   5   10.72    3.04
  -6  -1   7  120.44    8.86
  -6  -1  -7  117.34    4.83
  -6   1  -7  112.12    8.65
  -6   1   7  107.60    8.47
  -6  -1  -7  105.68    8.42
  -6   1  -9   -0.61    1.66
  -6   1   9    0.59    1.71
  -6  -1  -9    0.60    1.54
  -6  -1   9   -1.77    1.94
   6  -1 -11   13.19    2.50
  -6   1 -11   17.96    3.60
  -6  -1 -11   11.72    2.90
   6  -1 -13   18.88    3.12
   6   1 -13   15.82    2.71
  -6  -2   0 2423.42   75.03
  -6  -2   0 2410.16   67.20
  -6   2   0 2412.53   74.98
  -6  -2  -2  376.26   18.12
  -6  -2   2  425.42   18.85
  -6  -2  -2  386.99   12.82
  -6  -2   2  395.03   12.22
  -6   2  -2  398.96   18.49
  -6   2   2  383.98   18.18
  -6  -2   4   10.84    1.08
  -6   2   4    7.88    1.13
   6   2   4    9.58    1.24
  -6   2  -4    8.96    2.86
  -6   2   4    8.89    2.84
  -6  -2  -4   13.22    3.40
  -6  -2   4    4.43    2.17
  -6  -2  -6  287.08   15.37
  -6  -2   6  308.66   15.74
  -6  -2  -6  300.60   10.12
   6  -2   6  347.79   11.91
  -6   2   6  308.90   11.66
  -6   2  -6  281.74   15.37
  -6   2   6  330.21   16.15
  -6  -2  -8  324.41   15.80
  -6  -2   8  316.59   15.69
   6  -2   8  315.41   12.06
  -6   2  -8  318.49   15.75
  -6   2   8  321.98   15.72
   6  -2  10   66.43    4.67
  -6   2 -10   62.49    6.34
  -6   2  10   54.87    5.86
  -6  -2 -10   66.27    6.39
  -6  -2  10   60.23    6.09
   6  -2 -12  703.83   24.36
   6   2 -12  726.22   23.96
  -6  -3  -1    2.42    1.17
  -6  -3   1    0.24    0.94
  -6   3   1    1.96    1.97
  -6  -3   1    2.00    1.72
  -6  -3   3   29.08    2.00
   6  -3   3   31.33    2.50
  -6   3  -3   35.31    4.95
  -6   3   3   28.49    4.45
  -6  -3  -3   29.43    4.65
  -6  -3   3   44.64    5.45
  -6   3   5    6.31    1.40
  -6  -3  -5    7.15    1.27
   6  -3   5    9.21    1.69
  -6   3  -5    5.81    2.50
  -6   3   5   10.83    3.08
  -6  -3  -5    1.26    1.63
  -6  -3   5    7.05    2.55
   6  -3   7   12.35    1.98
  -6   3  -7   15.35    3.42
  -6   3   7   12.53    2.99
  -6  -3  -7   17.28    3.39
  -6  -3   7   15.09    3.31
   6  -3   9    1.38    1.45
  -6   3  -9    0.62    2.04
  -6   3   9    0.60    1.64
  -6  -3  -9    0.60    1.73
  -6  -3   9   -0.60    1.90
   6  -3 -11   11.55    2.48
  -6   3 -11    8.28    2.58
  -6  -3 -11    6.78    2.58
   6  -3 -13    0.39    1.99
  -6  -4   0 2653.12   79.81
  -6  -4   0 2560.84   71.56
  -6   4   0 2519.53   79.39
  -6  -4  -2  455.22   20.38
  -6  -4   2  488.11   20.82
  -6  -4   2  431.81   13.79
   6  -4   2  442.73   14.33
  -6   4  -2  460.33   20.30
  -6   4   2  459.51   20.26
  -6  -4  -4   49.74    5.82
  -6  -4   4   49.64    5.79
  -6  -4   4   47.71    2.58
   6  -4   4   51.56    3.33
  -6   4   4   51.68    2.98
   6   4   4   47.74    2.78
  -6   4   4   39.97    5.30
  -6   4  -4   57.89    6.14
  -6  -4  -6  237.64    7.93
  -6  -4  -6  248.22   13.55
  -6  -4   6  240.73   13.52
   6  -4   6  251.24    9.65
  -6   4  -6  261.84   13.95
  -6   4   6  230.89   13.26
  -6  -4  -8  354.75   16.73
  -6  -4   8  337.87   16.53
   6  -4   8  351.47   12.89
  -6   4  -8  310.79   16.30
  -6   4   8  352.46   16.78
  -6  -4 -10  102.24    7.92
  -6  -4  10   74.30    6.81
   6  -4  10   83.88    5.31
  -6   4 -10   72.09    6.87
  -6   4  10   82.28    7.16
   6  -4 -10   83.91    5.72
   6  -4 -12  628.18   22.45
  -6  -5   1  160.84   10.95
  -6  -5   1  151.85    6.09
   6  -5   1  163.73    6.20
  -6   5   1  165.38   10.98
  -6  -5  -3    4.15    2.18
  -6  -5   3    3.47    2.37
   6  -5   3    1.41    0.98
  -6  -5   3    2.38    0.98
  -6   5  -3    0.68    1.86
  -6   5   3    3.35    2.11
  -6  -5  -5   19.69    1.63
   6  -5   5   22.19    2.30
  -6   5  -5   21.43    3.99
  -6   5   5   17.71    3.58
  -6  -5  -5   24.69    4.16
  -6  -5   5   21.80    4.06
   6  -5   7   34.18    3.07
  -6   5  -7   29.97    4.75
  -6   5   7   35.62    4.98
  -6  -5  -7   39.07    5.23
  -6  -5   7   31.69    4.79
   6  -5  -9    3.12    1.87
   6  -5   9    2.76    1.51
  -6   5  -9    0.62    1.60
  -6   5   9    1.21    2.05
  -6  -5  -9    1.85    2.02
  -6  -5   9    2.48    1.78
   6  -5 -11   23.19    3.35
  -6   5 -11   20.32    3.76
  -6  -5 -11   31.40    4.48
  -6  -6   0  366.58   17.84
   6  -6   0  337.90   11.02
  -6   6   0  346.09   17.39
  -6  -6  -2   14.40    3.48
  -6  -6   2   10.80    3.01
   6  -6   2    8.61    1.35
  -6  -6   2    7.88    1.37
  -6   6  -2   10.40    3.23
  -6   6   2    9.59    3.07
  -6  -6  -4  705.74   20.80
  -6  -6  -4  743.37   28.72
  -6  -6   4  751.54   28.90
   6  -6   4  706.30   22.13
  -6   6  -4  727.27   28.51
  -6   6   4  695.86   28.14
  -6  -6  -6 1398.70   47.03
  -6  -6   6 1450.12   47.64
   6  -6   6 1374.10   40.75
  -6   6  -6 1370.90   47.21
  -6   6   6 1322.34   46.55
  -6  -6  -8 1283.43   43.89
  -6  -6   8 1340.60   44.32
   6  -6   8 1311.00   38.70
  -6   6  -8 1221.30   43.61
  -6   6   8 1210.20   43.32
   6  -6 -10   36.53    3.93
   6  -6  10   32.59    3.38
  -6   6 -10   34.61    4.94
  -6   6  10   34.14    4.88
  -6  -6 -10   33.80    4.71
  -6  -6  10   33.75    4.72
  -6  -7   1    9.17    3.20
   6   7   1    9.47    1.24
   6  -7   1   10.86    1.48
  -6   7   1   11.06    1.40
   6   7  -1    9.70    1.22
  -6   7   1   12.78    3.37
  -6   7  -1   10.05    1.34
  -6  -7  -3    0.74    1.91
  -6  -7   3    0.74    1.79
   6  -7   3    0.18    0.95
  -6   7  -3    0.72    1.84
  -6   7   3    4.22    2.40
  -6  -7   5   47.75    5.95
  -6  -7  -5   44.99    2.10
  -6  -7  -5   53.85    6.25
   6  -7   5   47.73    3.39
  -6   7  -5   46.14    5.80
  -6   7   5   51.89    5.97
   6  -7   7    3.74    1.44
  -6   7  -7    2.69    2.13
  -6   7   7    3.27    2.23
  -6  -7  -7    3.40    2.14
  -6  -7   7    8.44    2.87
   6  -7  -9   16.90    2.89
   6  -7   9   17.39    2.46
  -6   7  -9   18.64    3.68
  -6   7   9   14.33    3.43
  -6  -7  -9   12.34    3.21
  -6  -7   9   14.52    3.48
   6  -7 -11   11.11    2.85
  -6  -7 -11   10.94    2.94
   6  -8   0 1671.25   46.76
  -6   8   0 1579.49   55.18
   6   8   0 1600.97   47.03
  -6   8   0 1689.05   47.37
   6  -8   2  559.04   17.71
  -6  -8  -2  617.64   25.70
  -6  -8   2  636.84   25.92
   6   8  -2  530.33   17.65
  -6   8  -2  584.40   18.12
  -6   8  -2  544.99   24.26
  -6   8   2  567.10   24.48
  -6  -8   4   50.10    6.27
  -6  -8  -4   42.71    2.13
   6  -8   4   42.44    3.09
  -6  -8  -4   54.79    6.42
  -6   8  -4   39.77    5.46
  -6   8   4   41.78    5.51
  -6  -8  -6  207.95   12.92
  -6  -8   6  230.88   13.61
   6  -8   6  205.34    8.58
  -6   8  -6  197.77   12.53
  -6   8   6  183.51   12.04
  -6  -8  -8  363.36   17.46
  -6  -8   8  345.64   17.32
   6  -8   8  332.53   12.69
  -6   8  -8  318.17   16.42
  -6   8   8  311.44   16.24
   6  -8  -8  336.42   13.73
  -6  -8 -10  112.97    8.92
  -6  -8  10  114.36    8.84
   6  -8  10  129.24    6.78
  -6   8 -10  107.29    8.71
  -6   8  10  104.71    8.64
   6  -8 -10  100.80    7.06
  -6  -9   1   44.04    6.22
   6  -9   1   42.19    2.74
   6   9  -1   41.57    3.07
  -6   9  -1   32.88    2.94
  -6   9   1   53.20    6.28
  -6  -9  -3   -0.80    1.78
  -6  -9   3    1.61    1.93
   6  -9   3    0.56    0.98
  -6   9  -3   -0.73    1.88
  -6   9   3    0.72    1.73
   6   9  -3   -0.47    1.44
  -6   9  -3   -0.51    1.52
  -6  -9  -5   10.82    3.24
  -6  -9   5   10.28    3.46
   6  -9   5    8.17    1.71
  -6   9  -5    7.19    2.63
  -6   9   5   12.60    3.20
   6  -9  -7    9.68    2.35
  -6  -9  -7    7.23    2.73
  -6  -9   7    6.76    2.84
   6  -9   7   11.54    2.00
  -6   9  -7   18.27    3.90
  -6   9   7   12.95    3.35
   6  -9  -9   -0.40    1.71
   6  -9   9    0.29    1.49
  -6   9  -9   -0.66    1.82
  -6   9   9   -0.65    1.95
  -6  -9  -9   -0.69    1.90
  -6  -9   9   -0.71    2.33
  -6  -9 -11    3.86    2.49
   6  10   0 1889.73   55.13
  -6  10   0 1901.51   55.34
   6 -10   0 1905.37   53.59
  -6 -10   0 2014.45   64.34
  -6  10   0 1864.11   62.33
   6 -10   2  398.95   13.19
   6 -10  -2  392.14   12.00
  -6 -10  -2  424.90   20.57
  -6 -10   2  408.69   20.37
   6  10  -2  382.37   13.95
  -6  10  -2  390.26   14.26
  -6  10  -2  380.71   19.21
  -6  10   2  388.79   19.47
  -6 -10   4   56.05    7.00
   6 -10   4   55.98    3.68
  -6 -10  -4   56.19    6.96
   6  10  -4   52.50    4.18
  -6  10  -4   53.55    4.42
  -6  10  -4   66.72    7.23
  -6  10   4   49.33    6.30
   6 -10   6  126.37    6.36
  -6 -10  -6  132.13   10.40
  -6 -10   6  144.65   10.94
   6  10   6  125.69    7.22
  -6  10  -6  122.36    9.73
  -6  10   6  124.72    9.74
  -6 -10  -8  341.49   17.64
  -6 -10   8  370.10   18.29
   6 -10   8  346.77   13.02
   6  10   8  336.10   13.64
  -6  10  -8  304.32   16.79
  -6  10   8  320.30   16.83
   6 -10  -8  340.50   14.24
  -6 -10 -10   85.71    7.97
  -6 -11   1   29.96    5.36
   6 -11   1   36.23    2.55
   6 -11  -1   30.51    2.18
  -6  11   1   28.23    5.04
   6  11  -1   35.18    3.35
  -6  11  -1   38.94    3.55
   6  11  -3   -0.30    1.79
  -6  11  -3    0.32    1.74
  -6 -11  -3    1.69    2.04
  -6 -11   3   -0.85    2.56
   6 -11   3    0.97    1.09
   6 -11  -3   -0.42    0.63
  -6  11  -3   -0.77    2.61
  -6  11   3   -0.75    2.83
   6  11   3    1.49    1.56
   6 -11   5  131.02    6.23
  -6  11  -5  121.38    7.38
  -6 -11  -5  137.48   10.75
  -6 -11   5  145.63   11.10
   6  11   5  121.07    7.23
  -6  11  -5  100.00    9.20
  -6  11   5  104.07    9.09
   6 -11  -5  122.02    7.11
  -6 -11  -7   27.77    4.90
  -6 -11   7   26.45    5.04
   6 -11   7   24.57    2.80
  -6  11  -7   21.30    4.59
  -6  11   7   18.51    4.31
   6  11   7   30.65    3.54
   6 -11  -9   18.23    3.26
  -6 -11  -9   21.68    4.40
  -6 -11   9   19.86    4.27
   6 -11   9   23.08    2.91
   6  11   9   22.79    3.20
   6 -12   0  283.28    9.80
   6  12   0  269.90   11.77
  -6 -12   0  321.81   17.83
  -6  12   0  292.68   12.14
  -6  12   0  268.64   15.78
  -6 -12  -2    0.88    2.76
  -6 -12   2   -0.88    2.39
   6 -12   2    1.46    1.00
  -6  12  -2   -0.78    2.77
  -6  12   2    0.78    2.64
   6  12   2   -0.77    1.58
   6  12  -2    1.62    1.56
  -6  12  -2    0.68    1.39
   6 -12   4  476.14   15.78
   6  12   4  489.39   17.96
  -6 -12  -4  503.14   23.34
  -6 -12   4  485.01   23.29
   6  12  -4  436.43   17.04
  -6  12  -4  509.06   17.93
  -6  12  -4  418.07   21.33
  -6  12   4  394.20   20.73
   6 -12  -4  447.58   17.15
   6 -12   6 1091.48   33.31
  -6 -12  -6 1091.22   40.93
  -6 -12   6 1177.79   41.97
   6  12   6 1126.54   35.25
   6 -12  -6 1079.26   35.03
   6 -12   8 1034.38   31.74
  -6 -12  -8 1042.06   38.74
   6  12   8  966.05   32.64
   6 -12  -8  970.26   33.28
  -6 -12 -10   36.40    5.75
   6  12  10   41.11    4.26
   6 -13   1   21.20    2.05
   6 -13  -1   17.15    1.70
  -6 -13   1   16.31    4.47
  -6  13   1   10.34    3.58
   6  13   1   19.60    3.04
   6  13  -1   16.54    2.66
  -6  13  -1   21.65    3.11
   6 -13  -3    2.08    1.67
  -6 -13  -3   -0.90    3.46
  -6 -13   3   -1.80    3.38
   6 -13   3    0.21    1.04
   6 -13  -3    0.09    0.57
   6  13  -3   -4.43    2.35
  -6  13  -3   -1.94    2.40
  -6  13  -3   -0.80    2.92
  -6  13   3   -0.79    3.05
   6  13   3    1.21    1.60
   6 -13  -5    1.54    1.61
  -6 -13  -5    0.87    2.75
  -6 -13   5   -0.89    3.25
   6 -13   5   -0.48    1.27
   6  13   5    0.41    1.62
   6  13  -5   -0.41    1.92
  -6 -13  -7    5.96    3.47
  -6 -13   7    5.33    3.53
   6 -13   7    4.17    1.69
   6  13   7    4.81    1.97
  -6 -13  -9   -0.82    3.18
  -6 -13   9   -0.85    3.27
   6  13   9    2.36    2.05
   6 -14   0 1422.38   40.79
  -6 -14   0 1467.51   51.97
   6  14   0 1424.60   44.56
  -6  14   0 1479.16   44.84
   6 -14   0 1349.00   42.86
   6 -14   2  323.02   11.50
   6 -14  -2  319.85   10.48
   6  14   2  320.87   14.05
  -6 -14  -2  344.69   19.19
  -6 -14   2  328.49   19.04
   6 -14  -2  300.57   12.95
   6  14  -2  334.07   14.03
  -6  14  -2  351.10   14.39
   6 -14  -4    2.30    1.79
   6  14  -4    5.91    2.40
  -6  14  -4    6.64    2.45
  -6 -14  -4    1.83    3.43
  -6 -14   4    3.70    3.37
   6 -14   4    3.25    1.48
   6  14   4    5.98    2.17
   6 -14   6  269.14   10.91
  -6 -14  -6  238.32   15.88
  -6 -14   6  283.77   17.28
  -6  14  -6  291.78   13.58
   6  14   6  284.35   12.79
   6 -14  -6  272.37   12.59
   6 -14   8  134.59    7.27
  -6 -14  -8  140.34   11.59
  -6 -14   8  159.51   12.46
   6  14   8  144.85    8.45
  -6 -14 -10   47.91    6.89
   6  15  -1   30.23    4.06
  -6  15  -1   36.76    4.49
   6 -15   1   30.22    2.58
   6 -15  -1   27.08    2.24
   6  15   1   28.65    3.78
   6 -15  -1   31.68    3.55
   6 -15   1   34.21    3.47
   6 -15  -3   13.36    2.66
   6 -15   3   10.69    2.13
  -6 -15  -3   12.51    3.93
  -6 -15   3    4.83    3.30
   6 -15   3   10.44    1.84
   6  15   3   13.39    2.83
  -6  15  -3    9.47    2.84
   6 -15  -5   26.95    3.69
  -6 -15  -5   34.56    6.00
  -6 -15   5   23.82    5.18
   6  15   5   27.51    3.92
   6 -15   5   28.54    2.92
  -6  15  -5   17.78    3.72
  -6 -15  -7   10.91    3.89
  -6 -15   7   11.41    3.88
   6 -15   7   13.22    2.35
   6  15   7    9.78    2.79
  -6  15  -7    5.55    3.33
  -6 -15  -9    4.44    2.69
  -6 -15   9    3.68    3.14
   6 -16   0 1400.60   40.04
   6 -16   0 1337.10   42.24
  -6  16  -2  183.81   10.65
   6 -16   2  183.27    7.63
   6 -16  -2  178.93    6.67
   6  16   2  180.69    9.99
   6 -16  -2  163.66    8.89
   6 -16   2  158.89    8.26
   6 -16  -4    1.67    1.83
   6 -16   4    6.68    1.83
  -6 -16  -4    5.93    3.37
  -6 -16   4   -2.00    3.02
  -6  16  -4    1.56    1.90
   6  16   4    5.23    2.41
   6 -16   6  118.66    6.51
  -6 -16  -6  138.42   11.72
  -6 -16   6  100.81   10.57
  -6  16  -6  122.07    8.64
  -6 -16  -8  212.92   15.05
  -6 -16   8  245.71   16.45
   6 -17  -1   18.92    3.06
   6 -17   1   21.51    2.99
  -6  17  -1   21.54    3.94
   6 -17   1   22.31    2.43
   6 -17  -1   20.87    2.10
   6  17  -1   26.49    3.81
   6 -17  -3    4.14    2.17
   6 -17   3    5.20    2.01
   6  17   3    3.47    2.43
  -6  17  -3    2.81    2.40
  -6  17  -5    4.03    2.92
  -6 -17  -5    9.12    4.13
  -6 -17   5    3.10    3.26
  -6  17  -7   23.35    5.05
   6 -18   0  270.76   10.03
   6 -18   0  249.01   11.59
   6 -18  -2    3.66    2.22
   6 -18   2    3.36    1.81
   6 -18   2    4.32    1.68
  -6  18  -2    1.83    2.48
  -6  18  -4  328.66   16.18
  -6  18  -6  869.83   32.20
   6 -19  -1    8.36    2.54
   6 -19   1   10.47    2.51
  -6  19  -3    1.97    2.32
   6 -19   3   -0.32    1.74
  -6  19  -5    3.93    3.10
  -6  20   0  732.50   27.73
   6 -20   0  657.45   23.88
  -6  20  -2  233.81   14.23
   6 -20   2  242.31   10.96
  -6  20  -4   -0.70    2.79
  -6  21  -1   22.98    4.74
   6 -21   1   17.61    3.21
  -6  21  -3    5.26    3.36
  -7   0   1   -0.76    2.94
  -7   0  -3   -1.50    2.73
  -7   0   3   -0.75    2.90
  -7   0  -5   -1.47    2.93
  -7   0  -7    1.45    2.56
  -7   0   7   -0.73    2.67
  -7   0  -9   -1.42    3.10
  -7  -1   0    0.42    0.90
  -7   1   0    0.76    2.19
  -7  -1   0    2.30    2.51
  -7  -1  -2  489.75   22.07
  -7  -1   2  455.48   21.59
  -7   1  -2  438.45   21.33
  -7   1   2  472.73   21.76
  -7  -1  -4  559.47   24.62
  -7  -1   4  592.10   24.93
  -7   1  -4  545.26   24.51
  -7   1   4  528.33   24.03
  -7   1  -6   27.34    4.97
  -7   1   6   42.34    5.88
  -7  -1  -6   30.73    5.15
  -7  -1   6   28.21    4.95
  -7   1  -8  146.13   10.90
  -7   1   8  175.37   11.66
  -7  -1  -8  160.28   11.39
  -7  -1   8  162.95   11.44
  -7   1 -10  423.72   20.28
  -7  -1 -10  454.40   20.65
  -7  -2   1   57.46    6.80
  -7  -2   1   64.68    3.37
  -7   2   1   65.54    7.22
  -7  -2  -3  102.22    8.99
  -7  -2   3  114.03    9.42
  -7   2  -3  120.61    9.67
  -7   2   3   89.97    8.60
  -7  -2  -5   69.00    7.34
  -7  -2   5   70.89    7.64
  -7   2  -5   94.33    8.40
  -7   2   5   69.62    7.49
  -7  -2  -7   68.77    7.17
  -7  -2   7   85.54    7.89
  -7   2   7   58.31    6.86
  -7   2  -7   73.47    7.49
  -7   2  -9   99.80    8.67
  -7   2   9   90.61    8.40
  -7  -2  -9   99.60    8.64
  -7  -2   9  105.68    8.73
  -7   3   0    1.55    1.86
  -7  -3   0    1.56    2.13
  -7  -3   2   81.80    8.21
  -7  -3  -2   61.69    7.28
  -7   3  -2   81.68    8.23
  -7   3   2   82.82    8.28
  -7  -3  -4 1329.86   46.60
  -7  -3   4 1342.16   46.74
  -7   3  -4 1344.12   46.86
  -7   3   4 1309.04   46.53
  -7   3  -6   35.59    5.30
  -7   3   6   37.70    5.54
  -7  -3  -6   39.93    5.64
  -7  -3   6   34.75    5.42
  -7  -3  -8  427.42   19.66
  -7  -3   8  403.83   19.31
  -7   3  -8  368.84   19.04
  -7   3   8  386.17   19.15
  -7   3 -10  163.91   11.43
  -7  -3 -10  167.52   11.33
  -7  -4   1  110.38    9.51
  -7   4   1   88.90    8.55
  -7  -4  -3  184.53   12.38
  -7  -4   3  188.58   12.56
  -7   4  -3  161.21   11.74
  -7   4   3  178.52   12.14
  -7  -4  -5  139.94   10.59
  -7  -4   5  138.17   10.57
   7  -4   5  148.50    6.81
  -7   4  -5  152.84   11.23
  -7   4   5  140.71   10.65
  -7  -4  -7   98.53    8.73
  -7  -4   7   96.06    8.66
   7  -4   7  101.98    5.72
  -7   4  -7   89.24    8.46
  -7   4   7  102.06    8.91
  -7  -4   9   60.46    6.89
   7  -4   9   54.37    4.44
  -7   4  -9   62.54    7.00
  -7   4   9   54.66    6.47
  -7  -4  -9   57.13    6.56
  -7   5   0   -0.80    2.30
  -7  -5   0    0.83    2.26
  -7  -5  -2  346.58   18.80
  -7  -5   2  404.70   19.77
  -7   5  -2  380.04   19.34
  -7   5   2  362.83   18.97
  -7  -5  -4  819.87   32.50
  -7  -5   4  800.83   32.33
   7  -5   4  802.79   24.94
  -7   5  -4  804.17   32.25
  -7   5   4  786.39   31.81
   7  -5   6   33.75    3.18
  -7   5  -6   29.59    5.00
  -7   5   6   35.94    5.34
  -7  -5  -6   31.67    5.04
  -7  -5   6   39.55    5.68
  -7  -5  -8  163.05   11.52
  -7  -5   8  158.05   11.58
   7  -5   8  184.73    8.32
  -7   5  -8  170.27   11.92
  -7   5   8  158.90   11.55
  -7  -5 -10  332.63   16.84
  -7   5 -10  286.69   15.91
  -7   6   1    0.80    1.94
  -7  -6   1    3.37    2.30
   7  -6   3    5.35    1.44
  -7   6  -3    4.02    2.74
  -7   6   3    0.79    2.17
  -7  -6  -3    1.66    2.00
  -7  -6   3    6.65    2.94
   7  -6   5    7.18    1.75
  -7   6  -5    2.41    2.64
  -7   6   5    5.53    2.97
  -7  -6  -5    3.18    2.41
  -7  -6   5    8.94    3.15
   7  -6   7   -0.27    1.39
  -7   6  -7    0.78    2.46
  -7   6   7    0.76    2.08
  -7  -6  -7    0.76    2.18
  -7  -6   7    0.78    2.14
   7  -6  -9   -1.17    1.81
   7  -6   9   -0.60    1.57
  -7   6  -9    1.48    2.02
  -7   6   9    2.14    2.06
  -7  -6  -9   -0.73    2.01
  -7  -6   9    1.48    2.44
  -7  -7   0   -0.87    2.62
  -7   7   0   -0.83    2.92
  -7  -7  -2  474.37   22.45
  -7  -7   2  465.52   22.30
   7  -7   2  439.40   14.55
  -7   7  -2  433.84   21.66
  -7   7   2  421.23   21.32
  -7  -7  -4  446.52   21.86
  -7  -7   4  428.32   21.64
   7  -7   4  435.34   14.87
  -7   7  -4  429.04   21.38
  -7   7   4  447.78   21.63
   7  -7   6   49.39    3.72
  -7   7  -6   50.05    6.60
  -7   7   6   43.56    6.06
  -7  -7  -6   40.79    6.01
  -7  -7   6   48.80    6.56
  -7  -7  -8   76.61    7.79
  -7  -7   8   75.97    7.80
   7  -7   8   76.90    5.08
  -7   7  -8   77.33    8.16
  -7   7   8   76.70    7.86
  -7  -7 -10  561.34   23.55
  -7   7 -10  453.94   21.93
  -7  -8   1  203.86   13.86
   7  -8   1  193.73    7.36
  -7  -8  -3  128.03   10.80
  -7  -8   3  125.28   10.65
   7  -8   3  123.46    5.76
  -7   8  -3  113.70   10.07
  -7   8   3  116.10   10.04
   7  -8   5   55.44    3.87
  -7   8  -5   57.66    7.06
  -7   8   5   59.64    6.96
  -7  -8  -5   57.94    7.05
  -7  -8   5   54.07    7.07
  -7  -8  -7   88.58    8.49
  -7  -8   7   94.39    9.04
   7  -8   7   80.24    5.06
  -7   8  -7   86.94    8.44
  -7   8   7   90.87    8.56
  -7  -8  -9  134.83   10.41
  -7  -8   9  125.45   10.18
  -7   8  -9  116.56    9.83
  -7   8   9  117.28    9.88
  -7  -9   0   -1.84    3.55
   7  -9   0    0.14    0.89
  -7   9   0   -0.84    2.43
  -7  -9  -2  111.56   10.22
  -7  -9   2  125.06   10.89
   7  -9   2  120.55    5.52
  -7   9  -2  134.91   10.84
  -7   9   2   98.36    9.44
  -7  -9  -4 1122.73   41.14
  -7  -9   4 1113.74   41.13
   7  -9   4 1055.69   32.09
  -7   9  -4 1048.35   39.94
  -7   9   4 1020.90   39.57
  -7  -9  -6    4.22    2.88
  -7  -9   6    6.98    3.73
   7  -9   6    7.63    1.86
  -7   9  -6    4.08    2.47
  -7   9   6    6.36    3.08
  -7  -9  -8  363.88   18.87
  -7  -9   8  398.54   19.67
   7  -9   8  351.86   13.45
  -7   9  -8  335.20   18.30
  -7   9   8  325.34   18.02
  -7  -9 -10  148.46   11.07
  -7   9 -10  145.31   10.95
   7 -10   1  147.08    6.15
  -7 -10   1  165.72   12.68
   7 -10  -1  147.10    5.70
  -7  10   1  162.36   12.08
  -7 -10  -3  116.88   10.58
   7 -10   3  141.68    6.23
  -7 -10   3  129.47   11.22
  -7  10  -3  126.24   10.74
  -7  10   3  120.92   10.51
  -7 -10   5  110.44   10.41
   7 -10   5  118.32    6.06
  -7  10  -5  104.04    9.70
  -7  10   5  126.27   10.37
  -7 -10  -7  117.34   10.06
  -7 -10   7   97.12    9.54
   7 -10   7   92.63    5.60
  -7  10  -7   95.51    9.19
  -7  10   7  101.68    9.30
  -7 -10  -9   71.65    7.90
  -7 -10   9   77.48    8.18
  -7  10  -9   65.35    7.41
  -7  10   9   69.21    7.56
  -7 -11   0   -1.97    2.70
   7 -11   0   -0.44    0.92
  -7  11   0   -0.87    3.18
   7 -11   2  147.73    6.44
  -7 -11  -2  158.63   12.57
  -7 -11   2  176.13   13.45
  -7  11  -2  156.37   11.96
  -7  11   2  132.06   11.11
   7 -11   4  738.53   23.86
  -7 -11  -4  859.35   33.73
  -7 -11   4  823.90   33.72
  -7  11  -4  770.76   31.84
  -7  11   4  714.50   31.03
  -7 -11  -6   38.31    6.13
  -7 -11   6   44.18    6.49
  -7  11  -6   23.58    5.21
  -7  11   6   22.95    5.34
  -7 -11  -8  199.84   13.51
  -7 -11   8  209.35   14.11
  -7  11  -8  157.88   12.36
  -7  11   8  159.34   12.19
  -7 -11 -10  236.70   14.83
  -7 -12   1   -1.01    2.43
   7 -12   1    0.17    0.95
   7 -12  -1    1.14    0.81
  -7  12   1   -0.89    2.43
  -7 -12  -3    7.95    3.39
  -7 -12   3   10.97    3.75
   7 -12   3    6.33    1.54
  -7  12  -3    7.97    3.23
  -7  12   3    4.36    2.52
   7 -12  -5    4.73    2.13
  -7 -12  -5   10.53    3.60
  -7 -12   5    3.92    2.82
  -7  12  -5   10.34    4.30
  -7  12   5    2.52    2.77
  -7 -12  -7    0.90    2.45
  -7 -12   7    0.94    2.83
  -7  12   7   -2.47    2.70
  -7 -13   0    1.04    3.42
   7 -13   0   -0.79    0.99
  -7  13   0   -4.50    3.76
   7 -13   2  502.08   16.00
  -7 -13  -2  509.92   25.40
  -7 -13   2  544.61   25.98
  -7  13  -2  393.65   22.22
  -7  13   2  434.46   23.03
  -7 -13  -4  358.60   20.01
  -7 -13   4  367.77   20.41
  -7  13  -4  299.49   17.97
  -7  13   4  295.52   17.65
   7 -13  -4  321.05   13.68
  -7 -13  -6   35.73    6.11
  -7 -13   6   34.99    6.32
   7 -14   1  138.20    6.04
  -7 -14   1  123.59   11.85
  -7  14   1  137.11   11.58
   7 -14  -1  130.26    7.58
   7 -14   3  110.19    5.67
  -7 -14  -3  121.73   11.45
  -7 -14   3  128.58   11.69
  -7  14  -3  101.59   10.06
  -7  14   3  107.06   10.07
   7 -14  -3   99.30    6.72
   7 -15   0   -0.36    1.67
   7 -15   2  113.84    5.76
   7 -15  -2  128.37    7.57
   7 -15   2  114.43    6.78
   7 -15   4  644.34   21.77
   7 -16   1   40.97    3.17
   7 -16  -1   43.46    4.36
   7 -16   1   38.19    3.94
   7 -16   3   42.75    4.04
   7 -17   2   73.31    5.44
  -8   0   0 1332.70   48.23
  -8   0  -2  428.19   21.47
  -8   0   2  402.68   21.02
  -8   0  -4   41.35    6.75
  -8   0   4   39.94    6.61
  -8   0  -6   52.42    7.01
  -8   0   6   43.76    6.66
  -8   0  -8  136.00   11.10
  -8   0   8  134.05   11.17
  -8   0 -10   46.03    6.50
  -8   1   1   44.04    6.51
  -8  -1   1   39.07    6.31
  -8   1  -3    3.48    2.38
  -8   1   3    2.62    2.38
  -8  -1  -3    4.37    2.76
  -8  -1   3    2.63    2.53
  -8   1  -5   23.94    4.85
  -8   1   5   30.29    5.34
  -8  -1  -5   34.87    5.68
  -8  -1   5   20.76    4.72
  -8   1  -7   18.46    4.26
  -8   1   7    7.64    3.11
  -8  -1  -7    9.98    3.40
  -8  -1   7   11.03    3.64
  -8   1  -9    5.68    3.05
  -8   1   9    4.85    3.12
  -8  -1  -9    0.81    2.45
  -8  -1   9    0.81    2.21
  -8  -2   0  569.11   26.75
  -8   2   0  606.98   27.08
  -8   2  -2   14.14    4.42
  -8   2   2   11.47    4.27
  -8  -2  -2   15.17    4.54
  -8  -2   2   15.18    4.39
  -8  -2  -4  155.23   12.30
  -8  -2   4  185.98   13.17
  -8   2  -4  164.03   12.55
  -8   2   4  170.64   12.68
  -8   2  -6  521.14   24.48
  -8   2   6  513.44   24.34
  -8  -2  -6  502.30   23.96
  -8  -2   6  550.79   24.97
  -8   2  -8  596.17   26.57
  -8   2   8  582.04   26.33
  -8  -2  -8  586.61   26.24
  -8  -2   8  602.78   26.64
  -8   2 -10   21.89    4.93
  -8  -2 -10   20.69    4.62
  -8   3   1    7.10    3.62
  -8  -3   1    8.14    3.60
  -8   3  -3    9.72    3.78
  -8   3   3    4.41    3.22
  -8  -3  -3    7.15    3.16
  -8  -3   3   10.75    3.47
  -8   3  -5    0.87    2.10
  -8   3   5    0.88    2.52
  -8  -3  -5    2.60    2.73
  -8  -3   5    1.77    2.67
  -8   3  -7    2.55    2.45
  -8   3   7    4.26    2.58
  -8  -3  -7    3.35    2.65
  -8  -3   7    7.75    3.24
  -8   3  -9    0.84    2.41
  -8   3   9    0.82    2.37
  -8  -3  -9    2.44    2.45
  -8  -3   9    1.63    2.47
  -8  -4   0  437.25   22.51
  -8   4   0  442.20   22.30
  -8   4  -2   29.78    5.52
  -8   4   2   35.95    5.97
  -8  -4  -2   38.25    6.32
  -8  -4   2   27.33    5.51
  -8  -4  -4   98.54    9.45
  -8  -4   4   87.12    9.05
  -8   4  -4   96.87    9.39
  -8   4   4  109.88   10.04
  -8  -4  -6  410.03   20.83
  -8  -4   6  428.78   21.37
  -8   4  -6  391.01   20.83
  -8   4   6  394.33   20.76
  -8  -4   8  726.05   30.18
  -8   4  -8  723.53   30.40
  -8   4   8  687.29   29.90
  -8  -4  -8  695.53   29.62
  -8   5   1   20.85    5.00
  -8  -5   1   30.79    5.55
  -8   5  -3    1.80    2.60
  -8   5   3    1.79    2.58
  -8  -5  -3    3.65    2.76
  -8  -5   3    3.67    2.77
  -8  -5  -5   78.56    8.35
  -8  -5   5   78.42    8.40
  -8   5   5   58.34    7.46
  -8   5  -5   77.25    8.36
  -8   5  -7   33.52    5.87
  -8   5   7   47.23    6.59
  -8  -5  -7   38.52    5.86
  -8  -5   7   29.19    5.37
  -8  -6   0 1506.30   52.56
  -8   6   0 1360.66   51.10
  -8  -6  -2  561.34   26.12
  -8  -6   2  589.69   26.55
  -8   6  -2  515.84   25.26
  -8   6   2  507.06   25.10
  -8   6  -4   15.55    4.27
  -8   6   4   14.52    4.07
  -8  -6  -4   14.66    4.11
  -8  -6   4   14.83    3.98
  -8   6  -6   51.38    7.12
  -8   6   6   43.87    6.48
  -8  -6  -6   40.41    6.27
  -8  -6   6   47.08    6.66
  -8   7   1   15.09    4.57
  -8  -7   1   16.75    4.51
  -8   7  -3   -0.94    2.42
  -8   7   3   -0.93    2.40
  -8  -7  -3    1.93    2.63
  -8  -7   3    0.97    2.33
  -8   7  -5    1.83    2.36
  -8   7   5    1.81    2.73
  -8  -7  -5    1.84    2.78
  -8  -7   5    2.82    2.96
  -8  -8   0  359.08   20.11
  -8   8   0  308.17   18.76
  -8   8  -2   21.84    5.16
  -8   8   2   24.48    5.25
  -8  -8  -2   21.03    5.20
  -8  -8   2   28.01    5.65
  -8  -8  -4  201.25   14.12
  -8  -8   4  185.09   13.71
  -8   8  -4  175.99   13.17
  -8   8   4  166.43   12.97
  -8   9   1    7.59    3.46
  -8  -9   1    9.26    4.40
   8  -9   3    1.29    1.29
  -8   9  -3    2.83    2.85
  -8   9   3   -0.93    2.55
  -8  -9  -3   -1.01    3.55
  -8  -9   3   -2.02    3.68
   8 -10   2   19.82    2.38
   8 -11   3   -0.43    1.28
   8 -12   2  438.35   14.74
   0   0   0    0.00    0.00
TITL shS_291_IlGu_auto in Ibca
REM Ibca (#73 in standard setting)
CELL 0.71073   6.952711  19.711177  12.246628  90.0000  90.0000  90.0000
ZERR    7.00   0.000226   0.000571   0.000348   0.0000   0.0000   0.0000
LATT  2
SYMM -x+1/2,-y, z+1/2
SYMM -x, y+1/2,-z+1/2
SYMM  x+1/2,-y+1/2,-z
SFAC O P K Mo Gd
UNIT 56.00 7.00 14.00 7.00 7.00
REM  CrysAlisPro recorded range (K): Min=200.0; max=200.0; aver:200.0
TEMP -73
SIZE 0.02 0.08 0.10
TREF
HKLF 4
END
_computing_structure_solution     'SHELXT 2018/2 (Sheldrick, 2018)'
;
_shelx_hkl_checksum     25967
_shelx_res_file
;
TITL shs_291_ilgu_auto_a.res in Ibca
    shs_291_ilgu_auto.res
    created by SHELXL-2018/3 at 13:49:23 on 14-Sep-2023
REM Old TITL shS_291_IlGu_auto in Ibca
REM SHELXT solution in Ibca: R1 0.031, Rweak 0.000, Alpha 0.014
REM <I/s> 0.434 for 141 systematic absences, Orientation as input
REM Formula found by SHELXT: O8 P K2 Mo Gd
CELL 0.71073 6.9527 19.7112 12.2466 90 90 90
ZERR 8 0.0002 0.0006 0.0003 0 0 0
LATT 2
SYMM 0.5-X,-Y,0.5+Z
SYMM -X,0.5+Y,0.5-Z
SYMM 0.5+X,0.5-Y,-Z
SFAC Gd K Mo O P
UNIT 8 16 8 64 8
EQIV $1 1-X,0.5-Y,+Z
EQIV $2 2-X,0.5-Y,+Z
L.S. 4 0 0
PLAN  5
SIZE 0.017 0.076 0.101
TEMP -73
CONF
FREE K1 P1_$1
FREE K1 P1
FREE Gd1 K1_$2
FREE Gd1 K1
list 4
fmap 2 53
MORE -1
ACTA
OMIT 2 0 0
REM <olex2.extras>
REM <HklSrc "%.\\shS_291_IlGu_auto.hkl">
REM </olex2.extras>
WGHT    0.020400    6.021100
FVAR       0.10342
GD1   1    1.000000    0.250000    0.424880    10.50000    0.00341    0.00828 =
         0.00493    0.00000    0.00000   -0.00007
MO1   3    0.750000    0.416819    0.500000    10.50000    0.01024    0.00749 =
         0.01089    0.00000    0.00090    0.00000
K1    2    0.717111    0.094287    0.329736    11.00000    0.01584    0.01303 =
         0.02130    0.00269   -0.00074    0.00137
P1    5    0.500000    0.250000    0.320470    10.50000    0.00381    0.00933 =
         0.00473    0.00000    0.00000    0.00003
O1    4    0.670936    0.241053    0.400447    11.00000    0.00369    0.01718 =
         0.00761    0.00031    0.00056    0.00007
O2    4    0.478656    0.188138    0.246076    11.00000    0.01010    0.01102 =
         0.00702   -0.00120   -0.00157   -0.00092
O3    4    0.956356    0.365814    0.470671    11.00000    0.01292    0.01107 =
         0.01783   -0.00187    0.00338   -0.00035
O4    4    0.805648    0.466766    0.613757    11.00000    0.02090    0.01773 =
         0.02259   -0.01082   -0.00216    0.00139
HKLF 4
REM  shs_291_ilgu_auto_a.res in Ibca
REM wR2 = 0.0452, GooF = S = 1.132, Restrained GooF = 1.132 for all data
REM R1 = 0.0170 for 999 Fo > 4sig(Fo) and 0.0191 for all 1079 data
REM 61 parameters refined using 0 restraints
END
WGHT      0.0204      6.0212
REM Highest difference peak  1.533,  deepest hole -0.642,  1-sigma level  0.166
Q1    1   0.5004  0.0772  0.3227  11.00000  0.05    1.53
Q2    1   1.0062  0.4001  0.5748  11.00000  0.05    1.16
Q3    1   0.7500  0.0778  0.5000  10.50000  0.05    0.73
Q4    1   0.4968  0.2182  0.1635  11.00000  0.05    0.67
Q5    1   0.7627  0.4414  0.5783  11.00000  0.05    0.56
;
_shelx_res_checksum     38620
