# Supplementary material for: Crystal structure of a layered phosphate molybdate K2Gd(PO4)(MoO4)
Source: Acta Crystallogr E Crystallogr Commun. 2024 Jan 5;80(Pt 2):117–9. doi: 10.1107/S2056989023011106 (PMC10848991; doi:10.1107/S2056989023011106)
Supplement: Supplementary file 2 [file e-80-00117-Isup3.hkl]

data_I                                                                          
_shelx_title ' shs_291_ilgu_auto_a.res in Ibca'                                 
_shelx_refln_list_code          4                                               
_shelx_F_calc_maximum      979.14                                               
_exptl_crystal_F_000      1784.00                                               
_reflns_d_resolution_high  0.7069                                               
                                                                                
loop_                                                                           
 _space_group_symop_operation_xyz                                               
 'x, y, z'                                                                      
 '-x+1/2, -y, z+1/2'                                                            
 '-x, y+1/2, -z+1/2'                                                            
 'x+1/2, -y+1/2, -z'                                                            
 'x+1/2, y+1/2, z+1/2'                                                          
 '-x+1, -y+1/2, z+1'                                                            
 '-x+1/2, y+1, -z+1'                                                            
 'x+1, -y+1, -z+1/2'                                                            
 '-x, -y, -z'                                                                   
 'x-1/2, y, -z-1/2'                                                             
 'x, -y-1/2, z-1/2'                                                             
 '-x-1/2, y-1/2, z'                                                             
 '-x+1/2, -y+1/2, -z+1/2'                                                       
 'x, y+1/2, -z'                                                                 
 'x+1/2, -y, z'                                                                 
 '-x, y, z+1/2'                                                                 
                                                                                
_cell_length_a     6.9527                                                       
_cell_length_b    19.7112                                                       
_cell_length_c    12.2466                                                       
_cell_angle_alpha  90.000                                                       
_cell_angle_beta   90.000                                                       
_cell_angle_gamma  90.000                                                       
                                                                                
_shelx_F_squared_multiplier     1.000                                           
                                                                                
loop_                                                                           
 _refln_index_h                                                                 
 _refln_index_k                                                                 
 _refln_index_l                                                                 
 _refln_F_squared_calc                                                          
 _refln_F_squared_meas                                                          
 _refln_F_squared_sigma                                                         
 _refln_observed_status                                                         
   4   0   0     668783.56     690430.31     13370.24 o                         
   6   0   0      59350.60      63251.11      1506.05 o                         
   8   0   0     122033.73     124607.17      4509.50 o                         
   2   2   0     714014.06     707631.31     11166.46 o                         
   4   2   0      87136.33      84994.65      1298.05 o                         
   6   2   0     230385.73     225800.75      3892.61 o                         
   8   2   0      53440.48      55017.40      1779.37 o                         
   0   4   0     100228.24     100581.64      1972.59 o                         
   2   4   0     380377.22     369695.88      7280.50 o                         
   4   4   0      41358.30      41841.15       618.15 o                         
   6   4   0     243342.23     240995.22      4136.45 o                         
   8   4   0      43670.89      41117.67      1481.24 o                         
   0   6   0     958720.81     922336.50     14514.31 o                         
   2   6   0       1643.64       3112.27       175.50 o                         
   4   6   0     387571.31     391496.97      4508.87 o                         
   6   6   0      29992.63      32374.30       771.61 o                         
   8   6   0     128152.70     134184.44      6808.66 o                         
   0   8   0     183710.53     183010.38      2941.80 o                         
   2   8   0     267914.41     266141.16      5259.22 o                         
   4   8   0      66255.11      64768.79       979.08 o                         
   6   8   0     155777.09     153379.20      2427.04 o                         
   8   8   0      30803.23      31210.42      2380.04 o                         
   0  10   0      59856.56      61068.87       923.31 o                         
   2  10   0     358295.00     347028.72      5514.25 o                         
   4  10   0      29917.94      28548.84       883.10 o                         
   6  10   0     175957.83     178840.52      2411.97 o                         
   0  12   0     447433.50     447381.88      7060.94 o                         
   2  12   0       7047.46       7692.88       184.84 o                         
   4  12   0     272295.91     267847.78      5407.85 o                         
   6  12   0      26480.84      26651.31       726.60 o                         
   0  14   0     172037.97     170814.55      2430.82 o                         
   2  14   0     121255.04     118413.22      1546.22 o                         
   4  14   0      79472.41      76856.15      1631.37 o                         
   6  14   0     132810.70     133357.25      1863.81 o                         
   0  16   0      35732.30      37575.14       935.43 o                         
   2  16   0     335919.84     338539.88      6794.67 o                         
   4  16   0      34882.27      34940.68      1267.15 o                         
   6  16   0     128819.79     128214.40      2968.62 o                         
   0  18   0     352539.91     356115.03      7082.50 o                         
   2  18   0      21808.68      21355.51       685.10 o                         
   4  18   0     197526.03     209302.92      5411.77 o                         
   6  18   0      24934.41      24486.60      1016.81 o                         
   0  20   0      75304.92      72256.31      1675.13 o                         
   2  20   0      74303.70      74868.71      1763.90 o                         
   4  20   0      51629.47      51904.37      1373.80 o                         
   6  20   0      67671.63      64646.22      3508.58 o                         
   0  22   0       7640.19       8089.54       606.35 o                         
   2  22   0     113057.46     117012.76      2114.32 o                         
   4  22   0      12311.70      12505.65       561.34 o                         
   0  24   0     109587.48     105414.41      3692.31 o                         
   2  24   0       9933.30       9728.82       451.49 o                         
   4  24   0      83506.72      77606.70      2652.59 o                         
   2  26   0      42289.62      41642.00      1601.65 o                         
   2   1   1        792.54        754.30        45.10 o                         
   4   1   1       3329.40       3314.03        84.51 o                         
   6   1   1       2763.86       2595.35       165.26 o                         
   8   1   1       3378.89       3892.04       423.64 o                         
   1   2   1      36910.42      36516.70       451.88 o                         
   3   2   1       7044.23       6195.38       134.30 o                         
   5   2   1      27371.04      26781.60       393.87 o                         
   7   2   1       6151.06       5957.54       260.46 o                         
   2   3   1       1643.99       1863.02        59.92 o                         
   4   3   1       5807.57       5772.67       198.78 o                         
   6   3   1        200.87        139.32        59.64 o                         
   8   3   1       1046.88        712.60       238.67 o                         
   1   4   1      51190.71      51049.71       627.96 o                         
   3   4   1      31265.93      31657.98       376.43 o                         
   5   4   1      11098.60      10681.41       175.24 o                         
   7   4   1       9475.43       9318.12      1004.19 o                         
   2   5   1      11244.75      12044.90       236.36 o                         
   4   5   1       5290.66       5229.62       130.19 o                         
   6   5   1      14651.57      14884.15       354.38 o                         
   8   5   1       2485.58       2456.13       464.69 o                         
   1   6   1       3800.67       3914.22        75.77 o                         
   3   6   1       9528.04      10069.49       304.76 o                         
   5   6   1        392.38        356.50        43.67 o                         
   7   6   1        509.38        184.75       138.65 o                         
   2   7   1       1572.79       1544.94        73.42 o                         
   4   7   1       6944.23       6823.53       141.83 o                         
   6   7   1       1090.02        958.14        53.70 o                         
   8   7   1       1723.47       1493.58       300.14 o                         
   1   8   1        345.85        155.45        21.20 o                         
   3   8   1      11322.11      10922.24       246.04 o                         
   5   8   1      11489.78      11740.15       233.06 o                         
   7   8   1      17519.37      18330.45       607.78 o                         
   2   9   1       4466.79       4592.85        89.52 o                         
   4   9   1       3561.22       3758.97       126.11 o                         
   6   9   1       3887.09       3823.36       237.91 o                         
   8   9   1        629.10        778.40       254.30 o                         
   1  10   1      16464.84      15723.14       216.41 o                         
   3  10   1      26186.89      26157.53       381.82 o                         
   5  10   1       7028.03       7052.49       203.91 o                         
   7  10   1      14178.88      14073.40       457.50 o                         
   2  11   1       1122.26       1119.96        42.76 o                         
   4  11   1      11284.35      10824.27       276.16 o                         
   6  11   1       3423.98       3171.45       150.88 o                         
   1  12   1        354.57        317.36        32.85 o                         
   3  12   1         66.08        162.93        26.84 o                         
   5  12   1       3344.51       3160.84       181.63 o                         
   7  12   1        109.61         24.18        54.25 o                         
   2  13   1       2789.56       2834.68       158.70 o                         
   4  13   1        726.23        651.14        52.13 o                         
   6  13   1       1862.00       1738.38       112.89 o                         
   1  14   1       5112.82       4930.32       108.01 o                         
   3  14   1      13396.08      13507.23       268.43 o                         
   5  14   1       7642.84       7579.78       186.84 o                         
   7  14   1      12333.99      12546.00       383.65 o                         
   2  15   1       1288.55       1406.59        84.11 o                         
   4  15   1       2315.10       2355.12       103.26 o                         
   6  15   1       2731.05       2856.15       112.38 o                         
   1  16   1      28894.08      29176.52       380.59 o                         
   3  16   1      12597.06      12973.37       389.16 o                         
   5  16   1      13863.98      13238.39       253.52 o                         
   7  16   1       4067.20       3818.54       200.93 o                         
   2  17   1         98.52        137.51        67.81 o                         
   4  17   1        337.96        338.47        93.29 o                         
   6  17   1       2063.01       2033.70       108.10 o                         
   1  18   1        626.60        736.46        65.85 o                         
   3  18   1        426.60        561.64        71.60 o                         
   5  18   1       2188.15       2018.56       115.50 o                         
   2  19   1         54.94         17.33        64.91 o                         
   4  19   1         10.17        -20.68        61.47 o                         
   6  19   1        752.81        892.51       166.93 o                         
   1  20   1       8443.02       8328.14       202.85 o                         
   3  20   1       5444.48       5580.81       242.72 o                         
   5  20   1      12214.68      11755.12       673.34 o                         
   2  21   1       1476.65       1540.38       160.77 o                         
   4  21   1       5344.71       5048.38       243.59 o                         
   6  21   1       1999.38       1834.52       251.05 o                         
   1  22   1      25227.98      24753.59       460.10 o                         
   3  22   1      14185.40      13958.13       399.04 o                         
   5  22   1       7909.01       7036.17       322.83 o                         
   2  23   1         94.19         -4.71        74.88 o                         
   4  23   1         29.11        157.70       140.97 o                         
   1  24   1       1096.87       1346.12       141.96 o                         
   3  24   1       2424.48       2197.64       220.75 o                         
   2  25   1         99.57        134.24       119.32 o                         
   0   0   2     170524.00     169158.81      3264.39 o                         
   2   0   2        256.65        248.49        35.90 o                         
   4   0   2      75342.35      72190.98      1021.67 o                         
   6   0   2        216.16        267.81        81.22 o                         
   8   0   2      36976.19      38854.45      1404.36 o                         
   1   1   2      61887.37      62050.26       533.40 o                         
   3   1   2     177536.70     182558.50      1547.08 o                         
   5   1   2      16240.09      15957.24       195.79 o                         
   7   1   2      43056.51      43423.23      1013.66 o                         
   0   2   2       4916.90       5006.12       169.82 o                         
   2   2   2      48354.96      45914.31       395.24 o                         
   4   2   2       2339.40       2117.44       132.43 o                         
   6   2   2      37445.14      36816.25       596.23 o                         
   8   2   2       1688.14       1312.62       205.79 o                         
   1   3   2      83511.65      85494.18       787.78 o                         
   3   3   2      37810.14      42465.16       401.85 o                         
   5   3   2      88874.98      90918.46      1023.73 o                         
   7   3   2       6620.65       7212.73       409.28 o                         
   0   4   2      11689.29      12000.06       212.97 o                         
   2   4   2      21943.87      20090.57       267.77 o                         
   4   4   2       5994.56       5976.32       117.80 o                         
   6   4   2      42610.12      42220.56       666.06 o                         
   8   4   2       3271.32       3079.46       271.21 o                         
   1   5   2      30307.45      28979.29       318.58 o                         
   3   5   2     132558.00     134680.83      1299.10 o                         
   5   5   2      16585.65      16523.33       391.24 o                         
   7   5   2      35461.32      34963.71      1016.62 o                         
   0   6   2     158907.11     162310.27      2605.53 o                         
   2   6   2       4175.55       4833.73        95.96 o                         
   4   6   2      96919.55      96450.12       828.34 o                         
   6   6   2       1076.16        869.71        76.95 o                         
   8   6   2      50372.02      50863.68      1729.18 o                         
   1   7   2      56242.72      57078.02       576.03 o                         
   3   7   2      99067.15      98430.91      1063.22 o                         
   5   7   2      18916.96      18769.54       293.56 o                         
   7   7   2      40470.85      41653.82       850.07 o                         
   0   8   2      55718.18      62215.19       932.42 o                         
   2   8   2     153301.09     158335.03      1612.06 o                         
   4   8   2      12985.14      13247.92       242.15 o                         
   6   8   2      50993.38      53508.05      1143.50 o                         
   8   8   2       2150.08       2240.19       247.99 o                         
   1   9   2      60896.45      62292.79       600.49 o                         
   3   9   2      68716.94      69909.30       680.73 o                         
   5   9   2      43231.15      45673.67       558.43 o                         
   7   9   2      10459.21      11127.16       482.39 o                         
   0  10   2      67924.94      69777.70       926.38 o                         
   2  10   2      60455.90      61055.94       680.67 o                         
   4  10   2      18602.11      17896.16       403.34 o                         
   6  10   2      36578.35      36858.43       515.72 o                         
   8  10   2       2109.19       1853.17       222.53 o                         
   1  11   2      50987.05      49497.00       531.56 o                         
   3  11   2      40535.26      39749.39       446.01 o                         
   5  11   2      40437.36      40405.02       565.18 o                         
   7  11   2      15017.83      14192.34       556.79 o                         
   0  12   2      71515.90      71963.26       882.42 o                         
   2  12   2        475.94        454.50        40.23 o                         
   4  12   2      60093.74      60493.84       739.31 o                         
   6  12   2        176.49         51.06        54.82 o                         
   8  12   2      40600.82      40985.64      1378.19 o                         
   1  13   2      22147.19      21847.05       307.59 o                         
   3  13   2      82802.89      84201.01       993.81 o                         
   5  13   2       5802.69       5447.52       182.90 o                         
   7  13   2      43861.54      45113.59      2300.10 o                         
   0  14   2        825.30        924.07        64.28 o                         
   2  14   2      35916.99      36924.73       546.66 o                         
   4  14   2        170.03        404.36        64.24 o                         
   6  14   2      29561.89      30460.24       450.48 o                         
   1  15   2      38350.13      38631.52       415.65 o                         
   3  15   2      30300.43      30930.06       445.95 o                         
   5  15   2      34186.43      35786.90       590.17 o                         
   7  15   2      10860.90      11033.77       399.08 o                         
   0  16   2      10614.13      10700.79       210.11 o                         
   2  16   2      16545.83      17040.50       343.24 o                         
   4  16   2       4271.79       4170.10       147.03 o                         
   6  16   2      16399.60      16396.24       372.34 o                         
   1  17   2      39641.85      39113.65       648.82 o                         
   3  17   2      23626.50      23900.76       478.09 o                         
   5  17   2      35203.37      35721.86       581.74 o                         
   7  17   2       7713.82       6854.47       508.64 o                         
   0  18   2      67329.64      66221.60       944.17 o                         
   2  18   2        351.45        283.81        71.02 o                         
   4  18   2      45582.78      45738.30       800.70 o                         
   6  18   2        317.37        318.35        92.35 o                         
   1  19   2      18854.09      18397.56       469.22 o                         
   3  19   2      51124.11      52059.41       904.95 o                         
   5  19   2       4556.84       4773.08       386.99 o                         
   0  20   2        259.29        638.72        83.49 o                         
   2  20   2      39146.00      40726.73       772.13 o                         
   4  20   2        223.92        463.87        77.43 o                         
   6  20   2      22626.34      22366.62       811.87 o                         
   1  21   2      21372.13      21442.18       399.92 o                         
   3  21   2      14786.38      14411.93       459.54 o                         
   5  21   2      21193.10      20426.24       663.98 o                         
   0  22   2       6768.83       6452.12       398.60 o                         
   2  22   2      12710.11      12124.57       338.23 o                         
   4  22   2       4534.94       3899.30       218.20 o                         
   1  23   2      18092.22      17150.64       433.48 o                         
   3  23   2      13103.24      12335.57       513.68 o                         
   0  24   2      54215.91      51526.82      1095.10 o                         
   2  24   2         93.61        171.11        71.87 o                         
   1  25   2      14950.56      15041.72       625.27 o                         
   0  26   2        844.05       1168.75       257.12 o                         
   2   1   3        473.16        488.69        22.20 o                         
   4   1   3       5813.57       5910.60        83.47 o                         
   6   1   3         33.23         16.53        47.74 o                         
   8   1   3        642.06        303.45       116.82 o                         
   1   2   3     204960.17     203618.45      1448.87 o                         
   3   2   3      74912.79      73323.19       685.42 o                         
   5   2   3      58181.86      58453.18       536.57 o                         
   7   2   3       9901.87      10001.26       572.89 o                         
   2   3   3       7815.28       8809.68       101.55 o                         
   4   3   3         27.44         16.12        28.54 o                         
   6   3   3       3055.10       2943.40       171.30 o                         
   8   3   3        729.07        739.31       158.13 o                         
   1   4   3     108231.00     105710.73       959.73 o                         
   3   4   3      78577.04      78593.48       678.20 o                         
   5   4   3      32583.06      32605.55       486.97 o                         
   7   4   3      16941.29      16672.32       570.03 o                         
   2   5   3        110.72        115.33        25.12 o                         
   4   5   3        192.37        177.84        26.83 o                         
   6   5   3        172.10        218.44        54.12 o                         
   8   5   3        287.67        252.17       124.97 o                         
   1   6   3      17039.76      17537.03       215.28 o                         
   3   6   3       1119.00       1145.38        71.59 o                         
   5   6   3       3006.52       2722.82       145.72 o                         
   7   6   3        360.05        352.55        91.62 o                         
   2   7   3        171.99        142.26        27.40 o                         
   4   7   3        725.33        678.28        36.26 o                         
   6   7   3         28.75         94.86        63.57 o                         
   8   7   3        134.78         21.34       113.96 o                         
   1   8   3     169139.47     168259.67      1434.92 o                         
   3   8   3     101316.69     100247.11       896.13 o                         
   5   8   3      28347.52      28185.02       411.98 o                         
   7   8   3      11881.77      11402.10       360.38 o                         
   2   9   3        883.86        986.34        44.86 o                         
   4   9   3        741.21        701.80        73.74 o                         
   6   9   3          4.44          6.60        52.62 o                         
   8   9   3         27.02         35.87        92.08 o                         
   1  10   3      57799.03      56443.77       556.73 o                         
   3  10   3      52481.55      53030.93       523.58 o                         
   5  10   3      15286.35      15478.89       256.92 o                         
   7  10   3      12797.21      12324.39       407.71 o                         
   2  11   3        176.01        157.12        28.76 o                         
   4  11   3         64.46         90.08        45.78 o                         
   6  11   3         32.17         17.93        41.49 o                         
   8  11   3          1.86        -40.20       119.68 o                         
   1  12   3       5533.92       5507.47       105.19 o                         
   3  12   3       6997.21       6758.57       141.40 o                         
   5  12   3        793.93        721.57        56.71 o                         
   7  12   3        668.99        654.30       102.44 o                         
   2  13   3        858.31        810.78        49.15 o                         
   4  13   3       3327.20       3189.57       121.51 o                         
   6  13   3         24.46        -25.67        42.70 o                         
   1  14   3      67986.87      67560.69       712.34 o                         
   3  14   3      53912.82      56414.28       650.54 o                         
   5  14   3      17394.86      18324.32       402.85 o                         
   7  14   3      10886.79      10225.78       366.22 o                         
   2  15   3        205.36        157.52        46.15 o                         
   4  15   3        255.56        227.40        57.43 o                         
   6  15   3       1119.54       1027.02        90.71 o                         
   1  16   3      18491.93      18529.14       268.90 o                         
   3  16   3      11077.84      11151.13       212.55 o                         
   5  16   3      15108.07      15578.97       368.12 o                         
   7  16   3       5316.24       3997.12       377.74 o                         
   2  17   3       1544.41       1362.98        86.87 o                         
   4  17   3       1555.77       1595.76        92.04 o                         
   6  17   3        511.62        371.26       104.35 o                         
   1  18   3       5309.28       5072.08       140.82 o                         
   3  18   3       5491.98       5627.65       162.44 o                         
   5  18   3       1069.04       1156.82        87.41 o                         
   2  19   3        489.96        381.61        57.41 o                         
   4  19   3        324.82        420.95        68.71 o                         
   6  19   3        274.97         61.84       130.15 o                         
   1  20   3      29860.48      30060.33       479.46 o                         
   3  20   3      16731.68      16818.96       333.74 o                         
   5  20   3      15914.37      16308.11       429.61 o                         
   2  21   3        802.96        740.22        94.47 o                         
   4  21   3         12.48        -35.82        64.33 o                         
   6  21   3        370.52        491.81       314.16 o                         
   1  22   3       2888.34       2574.34       143.21 o                         
   3  22   3       3574.15       3368.79       185.49 o                         
   5  22   3       5960.74       5870.80       501.20 o                         
   2  23   3        207.95        191.64        85.85 o                         
   4  23   3        433.59        224.99       309.02 o                         
   1  24   3       6319.72       5733.80       192.06 o                         
   3  24   3       2127.70       2613.32       373.06 o                         
   2  25   3         29.99         67.48       130.47 o                         
   1  26   3      13120.48      11864.64       505.61 o                         
   0   0   4        142.91        204.42        31.44 o                         
   2   0   4       5796.05       4227.06       105.12 o                         
   4   0   4      10517.52      10693.71       161.03 o                         
   6   0   4      61232.99      64559.48      1785.39 o                         
   8   0   4       4164.15       3800.06       441.57 o                         
   1   1   4     269284.16     266149.44      1773.24 o                         
   3   1   4     189179.19     190653.52      1406.32 o                         
   5   1   4     147259.08     145914.39      1121.14 o                         
   7   1   4      53861.50      52049.85      1146.12 o                         
   0   2   4      27157.56      25405.60       383.33 o                         
   2   2   4         95.75        118.98        18.36 o                         
   4   2   4      18418.41      17856.10       206.24 o                         
   6   2   4       1042.33        884.48        70.56 o                         
   8   2   4      16180.40      15815.77       592.01 o                         
   1   3   4     146548.62     141183.66      1031.66 o                         
   3   3   4     265004.75     263778.72      1858.47 o                         
   5   3   4      58628.27      58005.94       692.30 o                         
   7   3   4     125912.94     124483.11      2182.38 o                         
   0   4   4     153355.03     156128.25      2179.92 o                         
   2   4   4       2959.08       2847.43        76.26 o                         
   4   4   4      32962.94      32964.11       335.57 o                         
   6   4   4       5295.39       4623.35       120.32 o                         
   8   4   4      10133.99       9178.68       442.39 o                         
   1   5   4     154959.30     152322.30      1365.43 o                         
   3   5   4     171761.27     170478.61      1377.31 o                         
   5   5   4     108830.78     111476.67      1447.05 o                         
   7   5   4      72853.48      75062.36      1265.25 o                         
   0   6   4       9025.68      11451.84       301.26 o                         
   2   6   4     109488.33     110972.80      1000.78 o                         
   4   6   4        164.75        263.55        25.82 o                         
   6   6   4      65206.11      67203.30       971.84 o                         
   8   6   4       1205.04       1391.76       191.84 o                         
   1   7   4     223105.33     223454.03      2358.01 o                         
   3   7   4     125669.43     122430.70      1064.75 o                         
   5   7   4     159024.22     158374.81      1862.49 o                         
   7   7   4      40833.79      40868.16       817.67 o                         
   0   8   4      97704.95      97575.56      1632.08 o                         
   2   8   4        606.93        627.68        46.10 o                         
   4   8   4      41776.35      41182.80       436.27 o                         
   6   8   4       4457.71       4086.39       178.41 o                         
   8   8   4      17821.70      17039.68       629.72 o                         
   1   9   4     161943.28     158852.78      1606.99 o                         
   3   9   4     237909.53     236168.36      2147.38 o                         
   5   9   4      55002.18      53410.92       851.29 o                         
   7   9   4      98877.29     100118.03      1704.63 o                         
   0  10   4      59798.91      61381.81       846.83 o                         
   2  10   4       3332.16       3648.19        79.02 o                         
   4  10   4      24959.90      24543.66       447.07 o                         
   6  10   4       5792.15       5161.94       180.73 o                         
   1  11   4     129055.60     132161.66      1122.81 o                         
   3  11   4     136124.47     143028.19      1298.67 o                         
   5  11   4      78215.74      80410.06       984.35 o                         
   7  11   4      68969.45      72543.53      2200.31 o                         
   0  12   4        117.31        107.21        50.07 o                         
   2  12   4      80033.19      83645.82       765.36 o                         
   4  12   4       1373.17       1325.22        92.86 o                         
   6  12   4      42276.64      43506.76      1106.12 o                         
   1  13   4     107806.03     107582.81      1030.93 o                         
   3  13   4      71413.81      71060.22       835.94 o                         
   5  13   4     112779.38     113216.59      1677.52 o                         
   7  13   4      32379.93      30551.99      1281.60 o                         
   0  14   4      72795.09      72392.63      1024.77 o                         
   2  14   4       2462.04       2518.00       109.12 o                         
   4  14   4      26202.27      27077.22       430.35 o                         
   6  14   4        631.89        392.28        76.49 o                         
   1  15   4      88512.15      88324.18      1055.90 o                         
   3  15   4     111485.16     114705.20      1272.88 o                         
   5  15   4      49580.19      49281.14      1171.35 o                         
   7  15   4      63629.41      60245.66      2035.49 o                         
   0  16   4       3212.37       3246.81       119.11 o                         
   2  16   4        836.84        992.52        70.52 o                         
   4  16   4       6736.62       6932.04       215.54 o                         
   6  16   4        363.54        317.53       115.76 o                         
   1  17   4      86995.62      90080.05      1311.10 o                         
   3  17   4     104903.73     112618.34      1272.81 o                         
   5  17   4      42299.50      46547.82      1315.27 o                         
   0  18   4       2945.56       2849.66       168.09 o                         
   2  18   4      23000.74      22913.41       465.50 o                         
   4  18   4       4045.07       4099.83       166.22 o                         
   6  18   4      29881.33      30729.64      1512.83 o                         
   1  19   4      81165.32      79198.59       990.36 o                         
   3  19   4      48535.14      48603.30       655.13 o                         
   5  19   4      77161.82      80081.28      1293.46 o                         
   0  20   4      32669.76      32181.00       687.78 o                         
   2  20   4         75.68         40.91        51.94 o                         
   4  20   4      20990.56      21152.86       474.03 o                         
   6  20   4        106.55        -65.45       260.86 o                         
   1  21   4      51740.86      50045.29       745.18 o                         
   3  21   4      53648.08      53800.61       943.80 o                         
   5  21   4      40639.54      37730.30      1365.01 o                         
   0  22   4      19396.16      19163.70       521.87 o                         
   2  22   4       4339.04       4220.24       193.26 o                         
   4  22   4      13211.64      14004.74       420.26 o                         
   1  23   4      40972.38      42805.93       662.35 o                         
   3  23   4      61858.59      65045.78      1696.43 o                         
   0  24   4        457.13        578.76       192.61 o                         
   2  24   4      34706.58      33852.69       798.41 o                         
   1  25   4      51107.40      47841.95      1242.16 o                         
   0  26   4      17299.97      16308.23       843.37 o                         
   2  26   4         75.27        160.82       162.69 o                         
   2   1   5        368.91        391.52        28.36 o                         
   4   1   5       3987.80       3912.38        76.11 o                         
   6   1   5       2147.16       2020.57       168.58 o                         
   8   1   5       2230.13       2594.67       276.12 o                         
   1   2   5       8003.44       7617.02        78.13 o                         
   3   2   5       4628.81       4511.74        78.42 o                         
   5   2   5      14514.72      14570.61       165.83 o                         
   7   2   5       7513.25       7132.09       504.44 o                         
   2   3   5        349.36        321.75        20.37 o                         
   4   3   5       1179.33       1171.39        42.76 o                         
   6   3   5        615.19        643.03        76.25 o                         
   8   3   5         41.16        137.82       115.21 o                         
   1   4   5       3236.96       2923.47        60.58 o                         
   3   4   5      10161.42       9920.93       134.47 o                         
   5   4   5      13754.12      13793.86       244.86 o                         
   7   4   5      13442.98      13564.66       394.49 o                         
   2   5   5       1004.88        921.05        33.33 o                         
   4   5   5      14587.76      14775.96       195.49 o                         
   6   5   5       1974.84       1950.57       102.96 o                         
   8   5   5       6693.10       6859.93       393.44 o                         
   1   6   5          8.64         39.08        22.08 o                         
   3   6   5        995.13       1023.66        46.82 o                         
   5   6   5        148.25        152.45        50.50 o                         
   7   6   5        515.75        526.07       101.04 o                         
   2   7   5       3192.97       3268.60        93.45 o                         
   4   7   5          8.36         19.12        28.94 o                         
   6   7   5       4560.85       4389.42       143.35 o                         
   8   7   5        118.68        191.89       125.25 o                         
   1   8   5      22106.74      22156.73       343.94 o                         
   3   8   5      13970.88      13632.40       188.99 o                         
   5   8   5       4181.07       4406.39       184.44 o                         
   7   8   5       5257.00       5286.48       243.37 o                         
   2   9   5        475.95        413.06        35.77 o                         
   4   9   5       3640.52       3602.17       135.09 o                         
   6   9   5        922.69        881.63       107.04 o                         
   1  10   5      18860.53      18150.62       243.13 o                         
   3  10   5      23091.75      23641.10       353.83 o                         
   5  10   5      10576.25      10085.94       218.25 o                         
   7  10   5      11376.59      10855.19       406.35 o                         
   2  11   5       6528.00       6266.75       113.49 o                         
   4  11   5       1059.86        989.00       107.39 o                         
   6  11   5      11345.47      11559.64       410.19 o                         
   1  12   5      11813.82      11507.43       164.73 o                         
   3  12   5       1683.75       1672.11        74.31 o                         
   5  12   5        290.08        209.71        59.31 o                         
   7  12   5        617.88        543.21       145.02 o                         
   2  13   5         42.00         13.38        27.62 o                         
   4  13   5       1273.90       1184.10        87.75 o                         
   6  13   5          0.47         19.20        68.10 o                         
   1  14   5       7379.81       7354.45       122.81 o                         
   3  14   5       7265.42       7882.90       183.35 o                         
   5  14   5       3477.08       3276.55       141.29 o                         
   2  15   5        985.87        891.86        65.88 o                         
   4  15   5        583.05        545.81       102.65 o                         
   6  15   5       2621.33       2511.33       155.00 o                         
   1  16   5      13204.89      13174.37       335.65 o                         
   3  16   5      11873.79      13001.68       283.78 o                         
   5  16   5      16526.25      17310.04       410.00 o                         
   2  17   5        260.30        213.76        51.87 o                         
   4  17   5       1693.48       1626.73       145.51 o                         
   6  17   5        985.14        476.16       179.94 o                         
   1  18   5       7768.77       7724.68       196.92 o                         
   3  18   5       1982.32       1857.96       101.27 o                         
   5  18   5        171.12         83.08       114.88 o                         
   2  19   5        195.64        167.31        59.98 o                         
   4  19   5         92.48         81.86        68.40 o                         
   6  19   5        264.75        367.45       289.85 o                         
   1  20   5       6027.79       6167.83       181.40 o                         
   3  20   5       3427.96       3398.47       152.57 o                         
   5  20   5       4849.01       4602.53       294.76 o                         
   2  21   5        772.11        748.55        77.80 o                         
   4  21   5       1370.28       1248.18       135.42 o                         
   1  22   5       7647.78       7121.89       224.88 o                         
   3  22   5       9252.95       9430.22       363.14 o                         
   2  23   5          0.26         22.38        82.10 o                         
   1  24   5       1754.49       1694.62       181.83 o                         
   3  24   5       1414.97       1136.96       280.50 o                         
   2  25   5        179.37        159.93       119.01 o                         
   1  26   5       8347.20       7432.44       622.71 o                         
   0   0   6       1448.82       2162.06       183.28 o                         
   2   0   6     396301.47     382363.69      3734.84 o                         
   4   0   6        532.18        554.62        62.94 o                         
   6   0   6     180164.95     178726.19      2677.09 o                         
   8   0   6       5368.78       4512.21       451.45 o                         
   1   1   6      24849.87      25265.73       200.83 o                         
   3   1   6       4968.47       4586.02        83.27 o                         
   5   1   6       7054.03       6206.12       154.96 o                         
   7   1   6       3541.67       3025.63       280.43 o                         
   0   2   6     313538.31     308350.59      3801.69 o                         
   2   2   6      24744.07      25440.10       210.47 o                         
   4   2   6     137482.73     138076.33      1265.38 o                         
   6   2   6      28207.78      29170.22       692.34 o                         
   8   2   6      48522.02      48807.68      1142.08 o                         
   1   3   6       4131.25       4629.95        65.29 o                         
   3   3   6       1509.33       1683.10        50.16 o                         
   5   3   6       5086.40       5258.13       135.34 o                         
   7   3   6       3375.56       3461.19       255.75 o                         
   0   4   6     394070.03     391868.31      4842.39 o                         
   2   4   6       4198.37       4165.74        63.80 o                         
   4   4   6     143652.45     144282.56      1148.64 o                         
   6   4   6      22483.98      22843.15       425.07 o                         
   8   4   6      37969.61      37986.45       979.09 o                         
   1   5   6       3683.19       3519.24        73.54 o                         
   3   5   6        261.27        279.59        27.76 o                         
   5   5   6       7468.95       6683.21       292.35 o                         
   7   5   6       3173.59       3182.28       189.16 o                         
   0   6   6       4702.17       4821.49       168.30 o                         
   2   6   6     284356.72     280415.81      1970.55 o                         
   4   6   6       1435.43       1523.29        61.69 o                         
   6   6   6     129362.56     129338.05      1906.53 o                         
   8   6   6       3458.37       4270.06       309.06 o                         
   1   7   6       6489.65       6601.69        90.15 o                         
   3   7   6       7722.21       7334.20       127.15 o                         
   5   7   6       1170.83       1218.66        87.50 o                         
   7   7   6       4782.14       4428.63       224.55 o                         
   0   8   6     106363.56     102935.60      1240.65 o                         
   2   8   6       6893.73       7511.90       118.51 o                         
   4   8   6      61720.60      63742.02       638.83 o                         
   6   8   6      18808.62      19174.27       540.59 o                         
   1   9   6      18200.25      19125.47       255.40 o                         
   3   9   6        615.00        634.02        62.95 o                         
   5   9   6      10101.29       9958.42       379.65 o                         
   7   9   6        583.33        569.20       107.91 o                         
   0  10   6     208969.52     207998.47      3424.79 o                         
   2  10   6        653.26        724.31        51.51 o                         
   4  10   6     100542.25     100255.05      1403.85 o                         
   6  10   6      12328.50      11993.66       325.31 o                         
   1  11   6       3331.99       3365.11       127.26 o                         
   3  11   6       3286.85       3304.51       105.50 o                         
   5  11   6       1978.07       1816.78       103.46 o                         
   7  11   6       3378.09       3107.20       485.30 o                         
   0  12   6        546.68        708.25       114.04 o                         
   2  12   6     209394.97     211829.27      2037.98 o                         
   4  12   6        699.54        660.55        62.75 o                         
   6  12   6     102153.41     103849.58      1540.13 o                         
   1  13   6       1581.41       1566.70        68.68 o                         
   3  13   6        646.50        749.96        97.12 o                         
   5  13   6       2787.31       2594.90       148.41 o                         
   7  13   6       3754.22       3307.68       410.72 o                         
   0  14   6     102792.18     106619.44      1649.32 o                         
   2  14   6      36405.79      37789.77       628.68 o                         
   4  14   6      61075.18      65219.82       861.01 o                         
   6  14   6      23925.44      25699.24       558.01 o                         
   1  15   6       4749.02       5050.74       128.75 o                         
   3  15   6       1449.70       1623.28       126.35 o                         
   5  15   6       4384.69       4653.63       203.93 o                         
   0  16   6     160354.20     161951.64      2178.87 o                         
   2  16   6       4509.47       4195.54       128.29 o                         
   4  16   6      95029.27      99833.41      1533.88 o                         
   6  16   6      12197.74      11232.95       553.59 o                         
   1  17   6       6964.23       7082.56       161.88 o                         
   3  17   6       4594.89       4503.13       166.03 o                         
   5  17   6       2565.44       2624.01       338.18 o                         
   0  18   6       3576.57       3141.24       155.09 o                         
   2  18   6     109234.66     112011.38      1637.29 o                         
   4  18   6       2444.53       2458.16       150.87 o                         
   6  18   6      73411.41      81328.93      3010.69 o                         
   1  19   6       4092.27       4190.56       221.88 o                         
   3  19   6       1721.52       1731.09       115.25 o                         
   5  19   6       2621.24       2279.16       339.87 o                         
   0  20   6      31447.61      32226.12       703.75 o                         
   2  20   6      28581.21      30368.78       759.80 o                         
   4  20   6      29751.65      33029.71       987.53 o                         
   1  21   6        645.02        794.12       114.67 o                         
   3  21   6       1364.34       1159.34       127.24 o                         
   5  21   6       1056.63        426.92       307.35 o                         
   0  22   6      80735.33      80384.90      1414.52 o                         
   2  22   6       1247.55       1147.59       104.99 o                         
   4  22   6      49046.71      54819.86      2075.70 o                         
   1  23   6       1472.66       1614.18       176.65 o                         
   3  23   6        266.71        335.66       213.18 o                         
   0  24   6       1076.59        807.84       199.15 o                         
   2  24   6      46351.99      46657.33      1780.24 o                         
   1  25   6       1857.55       1716.66       278.63 o                         
   2   1   7       9297.58       9348.92       101.11 o                         
   4   1   7       4166.18       4101.94       107.54 o                         
   6   1   7      11131.55      10674.73       300.19 o                         
   8   1   7       1381.85       1116.32       184.73 o                         
   1   2   7      18274.96      17547.60       174.67 o                         
   3   2   7      11937.62      11722.06       143.17 o                         
   5   2   7      13229.56      13316.54       337.80 o                         
   7   2   7       6901.12       6718.60       430.91 o                         
   2   3   7        162.71        181.63        18.74 o                         
   4   3   7       4077.11       4106.11       106.17 o                         
   6   3   7       1527.08       1319.12       117.73 o                         
   8   3   7        297.31        400.57       125.56 o                         
   1   4   7      19475.01      19281.50       182.33 o                         
   3   4   7      17821.14      17846.88       226.68 o                         
   5   4   7      11256.87      11420.48       283.97 o                         
   7   4   7       9486.95       9218.72       323.40 o                         
   2   5   7       1998.99       2038.66        51.30 o                         
   4   5   7       4868.29       4802.74       159.04 o                         
   6   5   7       3189.40       3196.04       179.65 o                         
   8   5   7       3550.77       3493.81       310.94 o                         
   1   6   7       1575.47       1388.86        52.11 o                         
   3   6   7        819.92        788.05        46.70 o                         
   5   6   7          0.05        -30.30        61.99 o                         
   7   6   7          0.31         44.35        80.69 o                         
   2   7   7         72.22         95.21        23.86 o                         
   4   7   7       1697.88       1678.42        67.62 o                         
   6   7   7        419.82        379.53        83.85 o                         
   1   8   7       9885.30      10112.69       133.13 o                         
   3   8   7      10395.61      10817.33       291.59 o                         
   5   8   7       8252.33       8483.30       208.34 o                         
   7   8   7       8243.18       8064.38       306.84 o                         
   2   9   7         15.05         48.33        18.32 o                         
   4   9   7        229.69        293.95        55.70 o                         
   6   9   7       1069.06       1044.90       133.04 o                         
   1  10   7      13933.80      13602.58       187.81 o                         
   3  10   7      14935.68      15308.21       245.53 o                         
   5  10   7      11397.36      11261.70       281.08 o                         
   7  10   7       9402.57       9252.06       338.81 o                         
   2  11   7       1269.30       1127.19        57.78 o                         
   4  11   7       5320.93       5359.72       196.88 o                         
   6  11   7       2616.62       2404.17       149.78 o                         
   1  12   7       1528.59       1377.96        57.62 o                         
   3  12   7        503.37        442.76        40.23 o                         
   5  12   7        118.29         78.02        69.68 o                         
   7  12   7          2.82        -17.79       142.81 o                         
   2  13   7       1391.35       1250.25        52.93 o                         
   4  13   7        125.28        100.19        35.53 o                         
   6  13   7        472.68        455.33       106.48 o                         
   1  14   7       9215.79       9315.52       190.03 o                         
   3  14   7       9210.62       9333.48       272.87 o                         
   5  14   7       5938.71       5549.29       218.81 o                         
   2  15   7         99.98         50.04        49.79 o                         
   4  15   7       6086.20       5759.82       250.61 o                         
   6  15   7       1239.09       1014.99       128.16 o                         
   1  16   7      12943.07      13056.58       227.31 o                         
   3  16   7      11186.51      11164.12       373.93 o                         
   5  16   7      11612.39      11799.71       341.59 o                         
   2  17   7       3224.50       3247.79       128.89 o                         
   4  17   7       5676.25       5521.78       260.72 o                         
   6  17   7       3182.69       2183.22       472.17 o                         
   1  18   7       1008.20        941.95        82.86 o                         
   3  18   7        390.99        431.54        76.75 o                         
   5  18   7        151.67        -33.05       257.06 o                         
   2  19   7         15.06          5.20        53.22 o                         
   4  19   7       1699.00       1374.49       192.58 o                         
   1  20   7       9737.31       9699.67       296.19 o                         
   3  20   7       6573.64       6685.81       256.73 o                         
   5  20   7       5904.88       5515.26       516.25 o                         
   2  21   7        320.65        343.77        76.76 o                         
   1  22   7      11908.07      12156.69       368.54 o                         
   3  22   7      10412.92      11246.16       717.14 o                         
   2  23   7       1004.46       1498.80       275.82 o                         
   0   0   8      14394.96      16230.29       419.14 o                         
   2   0   8     160206.28     167326.48      1441.72 o                         
   4   0   8      21221.68      23191.23       502.20 o                         
   6   0   8      93577.07     100868.56      2492.84 o                         
   8   0   8      12378.79      12626.04       736.17 o                         
   1   1   8      33771.64      32704.31       320.47 o                         
   3   1   8      43604.04      41960.43       355.06 o                         
   5   1   8      36850.43      37356.50       625.34 o                         
   7   1   8      14490.59      15086.84       530.01 o                         
   0   2   8     137619.89     131386.27      1541.61 o                         
   2   2   8      42494.98      42250.75       316.76 o                         
   4   2   8     104979.09     104555.58      1167.72 o                         
   6   2   8      29947.64      29818.46       616.23 o                         
   8   2   8      55946.57      55344.24      1236.23 o                         
   1   3   8      44540.07      43947.47       338.24 o                         
   3   3   8      93806.44      93198.40       747.17 o                         
   5   3   8      11600.36      11168.53       257.44 o                         
   7   3   8      36268.12      37140.96      1028.90 o                         
   0   4   8      99678.32      95179.27      1408.59 o                         
   2   4   8      93591.55      91115.31       780.89 o                         
   4   4   8     102880.27     102862.01       969.24 o                         
   6   4   8      32286.62      32078.80       651.97 o                         
   8   4   8      65969.59      66219.88      1403.46 o                         
   1   5   8      50892.98      51495.38       439.26 o                         
   3   5   8      67867.26      68733.25       578.96 o                         
   5   5   8      25098.37      25893.20       483.84 o                         
   7   5   8      15871.63      15942.40       445.88 o                         
   0   6   8      61806.96      64159.52       760.38 o                         
   2   6   8     185960.17     191256.91      1410.70 o                         
   4   6   8      38391.93      40485.80       451.30 o                         
   6   6   8     115252.62     119362.11      2121.76 o                         
   1   7   8      35507.18      35908.12       395.27 o                         
   3   7   8      23703.51      23136.67       335.52 o                         
   5   7   8      42784.11      42083.65       625.28 o                         
   7   7   8       7445.27       7175.02       291.52 o                         
   0   8   8     176547.59     172730.59      1966.58 o                         
   2   8   8      61047.55      60902.05       682.57 o                         
   4   8   8     130044.12     130835.80      1415.08 o                         
   6   8   8      31463.62      31276.67       584.04 o                         
   1   9   8      13174.61      13370.54       234.79 o                         
   3   9   8      56927.98      54456.84       799.89 o                         
   5   9   8       6448.94       6110.93       178.99 o                         
   7   9   8      33127.65      33165.64       979.26 o                         
   0  10   8      87053.65      84173.50      1183.97 o                         
   2  10   8      90092.00      89538.98       929.52 o                         
   4  10   8      86669.42      85327.66      1055.79 o                         
   6  10   8      32262.64      31618.69       545.15 o                         
   1  11   8      30954.66      32466.86       754.19 o                         
   3  11   8      39167.78      41729.82       501.01 o                         
   5  11   8      19045.36      19414.13       463.37 o                         
   7  11   8      17531.80      16996.44      1241.18 o                         
   0  12   8      35005.46      33720.31      1109.58 o                         
   2  12   8     122492.91     121252.67      1639.69 o                         
   4  12   8      21559.97      23852.71       463.87 o                         
   6  12   8      91525.53      93704.34      1891.13 o                         
   1  13   8      43201.12      42241.86      1047.55 o                         
   3  13   8      29717.69      29762.56       537.45 o                         
   5  13   8      34399.99      35069.49       740.75 o                         
   0  14   8      88391.12      88179.36      1606.44 o                         
   2  14   8      24714.26      22698.39       436.47 o                         
   4  14   8      80408.94      86328.65      1735.19 o                         
   6  14   8      14257.03      13321.53       432.15 o                         
   1  15   8      24346.27      24161.79       819.42 o                         
   3  15   8      37228.76      38975.17       867.72 o                         
   5  15   8      12593.62      12659.85       349.50 o                         
   0  16   8      50186.27      49832.79       901.46 o                         
   2  16   8      31943.07      32518.13      1067.55 o                         
   4  16   8      45486.89      47596.64      1016.55 o                         
   6  16   8      19775.33      21414.34      1532.93 o                         
   1  17   8      14296.90      14611.07       307.99 o                         
   3  17   8      27859.88      31040.13       735.37 o                         
   5  17   8       9487.08       9859.56       454.93 o                         
   0  18   8       6271.82       5766.58       242.38 o                         
   2  18   8      89619.06      92314.80      1976.22 o                         
   4  18   8       7412.26       6783.92       415.30 o                         
   1  19   8      20279.69      20953.54       358.49 o                         
   3  19   8      12900.90      13089.85       418.20 o                         
   5  19   8      23381.83      25709.25      1042.55 o                         
   0  20   8      85408.49      88128.10      1330.27 o                         
   2  20   8      10827.19      10452.96       270.17 o                         
   1  21   8      20693.78      20014.48       427.07 o                         
   0  22   8      42291.98      42839.73      1879.35 o                         
   2   1   9         11.54          6.57        16.61 o                         
   4   1   9        869.84        815.04        50.55 o                         
   6   1   9         86.03        -21.67        79.24 o                         
   8   1   9        240.24        254.90       122.61 o                         
   1   2   9      68609.95      66866.89       574.93 o                         
   3   2   9      48490.12      48792.52       412.64 o                         
   5   2   9      20965.46      21672.55       553.04 o                         
   7   2   9       9133.58       9262.64       402.39 o                         
   2   3   9          7.84         36.96        21.90 o                         
   4   3   9         75.76         91.02        45.35 o                         
   6   3   9          0.33         53.39        71.74 o                         
   8   3   9         34.19        133.20       113.33 o                         
   1   4   9      65720.41      62967.46       657.84 o                         
   3   4   9      37963.72      37947.98       359.14 o                         
   5   4   9      17792.14      18474.10       490.46 o                         
   7   4   9       5669.91       5345.28       250.49 o                         
   2   5   9        256.95        256.49        25.46 o                         
   4   5   9       1376.09       1385.48        64.52 o                         
   6   5   9        170.43        188.38        67.59 o                         
   1   6   9        438.49        381.06        27.13 o                         
   3   6   9        400.37        416.15        41.95 o                         
   5   6   9        200.95        272.67        65.28 o                         
   7   6   9         41.27         29.97        73.75 o                         
   2   7   9       1356.31       1226.16        47.01 o                         
   4   7   9        108.09        135.00        38.51 o                         
   6   7   9       1621.89       1507.89       118.42 o                         
   1   8   9      37268.78      36981.68       461.78 o                         
   3   8   9      33135.09      33265.00       414.76 o                         
   5   8   9      23545.43      23779.34       423.22 o                         
   7   8   9      11828.67      11559.00       470.62 o                         
   2   9   9          1.05         12.70        28.59 o                         
   4   9   9        404.81        395.89        48.78 o                         
   6   9   9         44.32        -40.07        69.34 o                         
   1  10   9      22362.60      22135.68       485.69 o                         
   3  10   9      16742.40      18113.82       344.84 o                         
   5  10   9      11230.72      11490.80       317.27 o                         
   7  10   9       6818.08       6625.73       362.10 o                         
   2  11   9        322.50        301.27        27.76 o                         
   4  11   9       1167.01       1244.45       121.00 o                         
   6  11   9       1825.90       2010.07       144.91 o                         
   1  12   9       9095.11       8974.66       226.26 o                         
   3  12   9       3461.20       3673.20       131.24 o                         
   5  12   9        166.97        162.76        77.90 o                         
   2  13   9         11.65          3.25        29.39 o                         
   4  13   9        528.68        542.42       124.70 o                         
   6  13   9         65.87         53.45       142.53 o                         
   1  14   9      32756.82      32653.47       627.34 o                         
   3  14   9      25156.31      25522.02       625.42 o                         
   5  14   9      17537.83      18189.86       450.24 o                         
   2  15   9        632.04        571.67        72.26 o                         
   4  15   9         35.16         13.61        91.30 o                         
   6  15   9        489.04        382.35       191.01 o                         
   1  16   9      12242.69      11822.69       488.12 o                         
   3  16   9       8980.47       8967.54       329.16 o                         
   5  16   9       4963.22       4861.63       332.75 o                         
   2  17   9         46.25        -85.61        85.61 o                         
   4  17   9         78.89         56.10       188.40 o                         
   1  18   9       8275.47       7848.29       273.88 o                         
   3  18   9       2992.66       2548.31       182.56 o                         
   5  18   9        358.07        324.87       222.29 o                         
   2  19   9         21.09        -93.28        93.28 o                         
   1  20   9      17810.33      18842.03       607.82 o                         
   0   0  10      24526.42      24985.34       609.56 o                         
   2   0  10      34392.07      35154.06       492.62 o                         
   4   0  10       8041.57       8096.05       218.11 o                         
   6   0  10       4872.12       4370.67       360.29 o                         
   8   0  10       5092.84       4303.80       607.75 o                         
   1   1  10      38742.98      38199.57       379.35 o                         
   3   1  10      51752.87      51014.69       415.37 o                         
   5   1  10      25138.93      24187.16       762.15 o                         
   7   1  10      41214.67      41076.21      1434.29 o                         
   0   2  10       3401.23       3359.57       124.26 o                         
   2   2  10       2369.85       2355.03        51.86 o                         
   4   2  10       6015.57       5643.86       130.05 o                         
   6   2  10       5581.26       5865.47       240.37 o                         
   8   2  10       2128.71       1988.55       315.20 o                         
   1   3  10      71427.32      72677.33       690.74 o                         
   3   3  10      37255.32      39250.36       371.73 o                         
   5   3  10      61832.41      65860.94      1062.28 o                         
   7   3  10      13973.10      15497.64       752.36 o                         
   0   4  10        891.01        930.11        77.25 o                         
   2   4  10       2011.40       2106.70        74.37 o                         
   4   4  10       2045.65       1940.74       124.89 o                         
   6   4  10       7987.60       7796.25       288.24 o                         
   1   5  10      71521.83      66008.82      1005.48 o                         
   3   5  10      54016.41      53853.39       541.87 o                         
   5   5  10      41135.61      41259.30       746.12 o                         
   7   5  10      28561.88      28990.74      2147.69 o                         
   0   6  10      38380.15      35794.55      1103.62 o                         
   2   6  10       8063.19       8143.55       124.20 o                         
   4   6  10      17349.66      18354.94       358.68 o                         
   6   6  10       3031.39       3198.72       163.96 o                         
   1   7  10      39721.28      37426.18       465.22 o                         
   3   7  10      72742.66      71705.50       884.64 o                         
   5   7  10      16609.17      16045.41       533.13 o                         
   7   7  10      49837.75      47639.45      5020.94 o                         
   0   8  10          4.06         54.69        36.00 o                         
   2   8  10       9613.31       9472.92       139.42 o                         
   4   8  10       1419.82       1524.73       135.34 o                         
   6   8  10      10868.04      10594.15       309.73 o                         
   1   9  10      48049.89      48285.11       658.73 o                         
   3   9  10      20676.04      21177.33       404.12 o                         
   5   9  10      58988.07      61558.16       987.76 o                         
   7   9  10      14867.03      13733.69       727.89 o                         
   0  10  10        841.95        794.25        71.81 o                         
   2  10  10       3327.65       3092.06       124.05 o                         
   4  10  10        481.14        417.16       101.28 o                         
   6  10  10       7706.59       8013.87       745.19 o                         
   1  11  10      45647.35      44445.44      1233.76 o                         
   3  11  10      40439.59      40764.93       752.20 o                         
   5  11  10      33799.62      34237.48       823.05 o                         
   7  11  10      21999.13      22131.40      1386.60 o                         
   0  12  10      22823.88      23730.72       808.92 o                         
   2  12  10       9474.62       9867.84       247.50 o                         
   4  12  10      12328.83      12985.01       637.18 o                         
   6  12  10       4696.86       3699.75       320.04 o                         
   1  13  10      41188.14      40179.25       682.13 o                         
   3  13  10      56606.98      56730.81      1669.78 o                         
   5  13  10      15091.15      14493.40       679.74 o                         
   0  14  10       2131.56       2234.71       212.41 o                         
   2  14  10       2954.97       3155.39       161.67 o                         
   4  14  10       4622.23       4632.33       234.03 o                         
   6  14  10       4646.53       4479.58       644.21 o                         
   1  15  10      36114.51      36074.02       672.65 o                         
   3  15  10      22439.55      22397.60       603.04 o                         
   5  15  10      34033.30      35021.31      1133.58 o                         
   0  16  10       2431.46       2388.24       203.03 o                         
   2  16  10        544.64        502.10        96.69 o                         
   4  16  10       2608.06       2916.83       291.74 o                         
   1  17  10      23550.04      23417.98       476.82 o                         
   3  17  10      17842.22      18258.79       692.69 o                         
   5  17  10      27293.23      28617.48      1666.17 o                         
   0  18  10      14539.12      14739.86       443.75 o                         
   2  18  10      15580.10      16266.62       389.05 o                         
   1  19  10      20697.70      20682.49      2848.94 o                         
   2   1  11        742.99        702.32        36.04 o                         
   4   1  11       5663.36       5680.42       147.40 o                         
   6   1  11       1199.55       1320.49       158.08 o                         
   1   2  11       2970.46       2860.05        66.97 o                         
   3   2  11       5346.07       5390.28       102.86 o                         
   5   2  11       4373.25       4434.19       236.31 o                         
   2   3  11        895.29        740.74        42.55 o                         
   4   3  11        337.31        332.70        52.30 o                         
   6   3  11        916.39        870.12       137.40 o                         
   1   4  11       6265.62       6097.60       111.14 o                         
   3   4  11       5869.30       6056.89       138.35 o                         
   5   4  11       5017.45       4809.52       213.55 o                         
   2   5  11        630.48        562.39        41.06 o                         
   4   5  11       1053.63       1097.51        90.97 o                         
   6   5  11       2115.35       2329.12       282.10 o                         
   1   6  11        378.26        330.52        42.07 o                         
   3   6  11         40.76         10.14        36.45 o                         
   5   6  11        730.08        717.43       157.55 o                         
   2   7  11        213.19        177.68        32.04 o                         
   4   7  11         18.12        -20.71        58.92 o                         
   6   7  11        934.13       1031.14       191.33 o                         
   1   8  11       2017.36       1879.09        72.81 o                         
   3   8  11       2984.14       3018.94       154.09 o                         
   5   8  11       5979.35       6010.53       281.70 o                         
   2   9  11         10.76         49.79        45.96 o                         
   4   9  11        123.97        174.50        66.89 o                         
   6   9  11        467.80        360.91       232.81 o                         
   1  10  11      10029.66       9861.58       304.45 o                         
   3  10  11       5938.03       5682.19       303.24 o                         
   5  10  11       6629.46       6653.68       311.50 o                         
   2  11  11        667.92        692.57        86.98 o                         
   4  11  11        837.04        814.42       101.81 o                         
   1  12  11        439.53        446.93        68.62 o                         
   3  12  11       1193.50        975.29       115.29 o                         
   5  12  11        402.20        567.91       150.46 o                         
   2  13  11         83.95         22.45        84.48 o                         
   4  13  11        785.94        841.58       265.73 o                         
   1  14  11       1979.50       1977.86       148.82 o                         
   3  14  11       2718.84       2665.42       177.48 o                         
   5  14  11       5176.81       6171.92       514.25 o                         
   2  15  11       1128.82        992.55       111.87 o                         
   4  15  11        297.99        173.52       118.87 o                         
   1  16  11      11785.54      12312.08       397.00 o                         
   3  16  11       9114.83       7507.10       577.83 o                         
   2  17  11       1078.63       1055.61       260.86 o                         
   1  18  11       1115.53        924.71       239.36 o                         
   0   0  12     219551.61     227880.66      4328.99 o                         
   2   0  12       3332.72       3865.47       133.22 o                         
   4   0  12     149231.44     150728.20      2578.53 o                         
   6   0  12       9540.08       9853.01       605.88 o                         
   1   1  12      41388.97      40935.85       492.76 o                         
   3   1  12      19743.41      19725.49       309.05 o                         
   5   1  12      36279.41      35880.25       980.00 o                         
   0   2  12      36027.12      35517.62       658.93 o                         
   2   2  12     106539.97     106542.27      1077.43 o                         
   4   2  12      23914.28      23028.09       480.61 o                         
   6   2  12      69908.00      66888.40      1597.16 o                         
   1   3  12      44528.20      42520.66       476.04 o                         
   3   3  12      33553.75      33423.07       426.46 o                         
   5   3  12      24434.06      23936.94       584.51 o                         
   0   4  12      16986.26      16584.54       389.20 o                         
   2   4  12     127663.89     127327.33      1255.64 o                         
   4   4  12      15068.03      14761.40       371.70 o                         
   6   4  12      62153.00      58734.70      2099.07 o                         
   1   5  12      48663.57      48405.64       623.51 o                         
   3   5  12      20762.50      21067.34       304.61 o                         
   5   5  12      35153.54      36887.29       942.51 o                         
   0   6  12     183152.69     187081.27      2771.40 o                         
   2   6  12        507.46        717.68        74.53 o                         
   4   6  12     116472.78     120651.44      1879.09 o                         
   1   7  12      31084.04      30187.96       405.78 o                         
   3   7  12      19565.78      19201.33       321.04 o                         
   5   7  12      25816.41      24170.63      1116.39 o                         
   0   8  12      18609.29      18269.26       424.42 o                         
   2   8  12      53256.75      53116.08       749.79 o                         
   4   8  12      15311.20      15635.03       647.70 o                         
   1   9  12      25937.03      24288.52       469.84 o                         
   3   9  12      15596.51      15374.26       502.98 o                         
   5   9  12      21649.40      19978.10      1017.28 o                         
   0  10  12       3662.47       3213.81       225.55 o                         
   2  10  12      93527.52      92735.16      1223.06 o                         
   4  10  12       7049.88       7304.21       540.38 o                         
   1  11  12      28896.77      30739.24       614.46 o                         
   3  11  12      21624.25      22265.12       583.41 o                         
   0  12  12     154506.86     163872.03      2900.47 o                         
   2  12  12       2120.28       2069.73       134.46 o                         
   4  12  12      97370.60      97118.17      2250.51 o                         
   1  13  12      36151.91      35381.39       824.20 o                         
   3  13  12      17105.98      16102.56       543.26 o                         
   0  14  12      34327.55      33920.50       953.29 o                         
   2  14  12      58997.64      58626.39      1558.19 o                         
   4  14  12      24285.00      24655.90      1100.49 o                         
   1  15  12      25117.25      25320.39       838.48 o                         
   3  15  12      21562.44      19616.26       976.14 o                         
   0  16  12       9961.60      10471.98       708.73 o                         
   2  16  12      80947.13      65669.58      2340.30 o                         
   1  17  12      18628.94      17749.07       924.71 o                         
   2   1  13        589.59        720.35        48.04 o                         
   4   1  13       1104.02       1043.05       181.06 o                         
   6   1  13       1559.54       1614.72       191.30 o                         
   1   2  13       5620.49       5779.60       146.06 o                         
   3   2  13       8883.25       9303.22       227.19 o                         
   5   2  13       3997.20       4073.71       270.28 o                         
   2   3  13        118.67         59.07        39.52 o                         
   4   3  13        304.81        314.13        88.53 o                         
   6   3  13         51.37         36.46       186.06 o                         
   1   4  13       6155.03       6004.47       167.70 o                         
   3   4  13       5770.31       5833.20       198.48 o                         
   5   4  13       7868.10       7307.94       539.49 o                         
   2   5  13       1061.68        974.88        74.04 o                         
   4   5  13        547.89        618.33       120.32 o                         
   1   6  13          4.44         32.14        51.29 o                         
   3   6  13         95.79         54.93        75.05 o                         
   5   6  13        177.77        226.27       197.28 o                         
   2   7  13        224.41        199.84        64.91 o                         
   4   7  13       2297.44       2385.59       209.90 o                         
   1   8  13      10704.75      10548.71       264.89 o                         
   3   8  13       6869.92       6773.39       431.32 o                         
   5   8  13       5439.54       4863.86       493.68 o                         
   2   9  13        693.43        544.84        97.87 o                         
   4   9  13        647.35        686.29       254.32 o                         
   1  10  13      11437.54      11055.20       287.13 o                         
   3  10  13       7448.06       7453.14       419.89 o                         
   2  11  13          0.85        -19.91        79.88 o                         
   1  12  13        648.85        638.25        81.95 o                         
   3  12  13        371.41        513.31       234.68 o                         
   2  13  13        444.45        413.35       139.89 o                         
   1  14  13       6324.59       5910.36       557.73 o                         
   2  15  13        689.13        646.08       228.14 o                         
   1  16  13       7155.68       6445.88       523.60 o                         
   0   0  14      24280.75      25532.33       746.55 o                         
   2   0  14       8788.08       8570.00       252.38 o                         
   4   0  14      43017.74      42488.18      1576.41 o                         
   1   1  14       6413.55       6249.22       154.43 o                         
   3   1  14      13027.01      12871.28       281.76 o                         
   5   1  14       2336.76       1989.68       282.37 o                         
   0   2  14      12587.90      12359.82       401.13 o                         
   2   2  14      35708.89      35658.00       548.53 o                         
   4   2  14      13822.17      14084.81       776.05 o                         
   1   3  14       5483.44       5532.95       154.97 o                         
   3   3  14       4226.53       4327.34       205.89 o                         
   5   3  14       7426.54       7214.44       547.91 o                         
   0   4  14      19348.24      18667.30       637.30 o                         
   2   4  14      48416.55      49349.52       957.01 o                         
   4   4  14      20249.41      19807.93       989.23 o                         
   1   5  14       3217.92       3316.35       153.41 o                         
   3   5  14       5469.91       5041.94       223.93 o                         
   5   5  14       2754.30       2946.18       391.76 o                         
   0   6  14      57390.28      61484.02      1385.00 o                         
   2   6  14      16167.47      15503.08       337.77 o                         
   4   6  14      58724.73      57984.83      1598.27 o                         
   1   7  14       2572.80       2272.19       122.65 o                         
   3   7  14      11320.43      12060.73       528.76 o                         
   0   8  14      10841.06      11304.99       719.09 o                         
   2   8  14      52951.36      53687.37       985.65 o                         
   4   8  14      15031.97      14095.09       865.81 o                         
   1   9  14       5755.18       5389.50       190.85 o                         
   3   9  14       2844.91       2408.55       357.17 o                         
   0  10  14      19588.55      20222.76       554.84 o                         
   2  10  14      34403.37      34010.59       648.38 o                         
   1  11  14       3451.91       3311.26       191.54 o                         
   3  11  14       4701.11       4688.08       478.72 o                         
   0  12  14      50679.87      49743.76      1713.85 o                         
   2  12  14       8871.03       7226.60       575.96 o                         
   1  13  14       2030.27       1928.90       325.38 o                         
   2   1  15         32.61        112.59        64.37 o                         
   1   2  15      18847.79      19965.32       364.22 o                         
   3   2  15      17241.76      16583.04       636.73 o                         
   2   3  15          0.10         90.90        91.63 o                         
   1   4  15      14108.27      14378.05       309.71 o                         
   3   4  15      11992.59      12557.59       435.88 o                         
   2   5  15        281.00        299.26        81.95 o                         
   4   5  15        125.55        211.31       220.66 o                         
   1   6  15        174.09        143.92        64.26 o                         
   3   6  15        881.24        822.33       163.77 o                         
   2   7  15         36.44         26.18       137.44 o                         
   4   7  15        102.33        174.84       231.88 o                         
   1   8  15      22331.62      21887.02       629.31 o                         
   3   8  15      13138.42      13760.36       798.49 o                         
   2   9  15         51.17         37.40       193.54 o                         
   1  10  15       9235.87       8731.60       658.24 o                         
   1   1  16      50509.71      55734.96       959.09 o                         
   0   2  16        985.32        745.28       146.16 o                         
   2   2  16      23384.95      23740.09       769.43 o                         
   1   3  16      41899.84      43914.84       862.90 o                         
   0   4  16       2134.16       2013.76       207.94 o                         
   2   4  16      19737.52      20558.57       722.84 o                         
   1   5  16      49995.18      51519.47      1184.94 o                         
   0   6  16      19863.83      21281.49       880.77 o                         
   0   8  16        400.81        417.01       161.75 o                         
   2   8  16      11293.44      10094.24       666.65 o                         
                                                                                
